# Supplementary material for: ChromBERT: A foundation model for learning interpretable representations for context-specific transcriptional regulatory networks
Source: Cell Genom. 2026 Jan 26;6(4):101130. doi: 10.1016/j.xgen.2025.101130 (PMC13069865; doi:10.1016/j.xgen.2025.101130)
Supplement: Table S1. Metadata for the Cistrome-Human-6K dataset and training dataset used in prompt-enhanced fine-tuning, related to Figures 1 and 2 [file mmc2.xlsx]

## Sheet: Cistrome-Human-6K
Table S1(1). Metadata for the Cistrome-Human-6K dataset.
CistromeDB ID	Species	Accession	Transcription regulator	Cell line	Cell type	Tissue type	Regulator type	Source
70098	Homo sapiens	GSM1863067	5hmC	HEK293T	Epithelium	Embryonic Kidney	other	cell line
63582	Homo sapiens	ENCSR440VKE_2	ADNP	K562	Erythroblast	Bone Marrow	factor	cell line
38734	Homo sapiens	GSM1208708	ADNP	LoVo	Colon Adenocarcinoma	Colon	factor	cell line
38782	Homo sapiens	GSM1208709	AEBP2	LoVo	Colon Adenocarcinoma	Colon	factor	cell line
34966	Homo sapiens	GSM941544	AFF1	RS4	B Cell		factor	cell line
72089	Homo sapiens	GSM2227446	AFF1		Leukemia Cell	Bone Marrow	factor	primary: normal
73709	Homo sapiens	GSM2364551	AFF1			Spleen	factor	tissue
76858	Homo sapiens	GSM2373719	AFF1	SEM	B Cell		factor	cell line
55639	Homo sapiens	GSM1727069	AFF4	HCT116	Colorectal Cancer Cell	Colon	factor	cell line
69873	Homo sapiens	GSM1961563	AFF4		Th1 Cell	In Vitro Differentiation	factor	primary: in vitro derived
72467	Homo sapiens	GSM2373720	AFF4	SEM	B Cell		factor	cell line
48996	Homo sapiens	GSM1405081	AFF4	HeLa	Epithelium	Cervix	factor	cell line
44026	Homo sapiens	GSM995943	AGO1	PC3	Epithelium	Prostate	factor	cell line
44027	Homo sapiens	GSM995944	AGO2	PC3	Epithelium	Prostate	factor	cell line
86157	Homo sapiens	GSM2406727	AHR	MCF7	Epithelium	Breast	factor	cell line
86159	Homo sapiens	GSM2406725	AHRR	MCF7	Epithelium	Breast	factor	cell line
53165	Homo sapiens	GSM1385219	ALKBH3	PC3	Epithelium	Prostate	factor	cell line
56127	Homo sapiens	GSM1372542	APOBEC3B	MCF7	Epithelium	Breast	factor	cell line
56123	Homo sapiens	GSM1358412	AR			Prostate	factor	tissue
56121	Homo sapiens	GSM1358410	AR			Prostate	factor	tissue
56124	Homo sapiens	GSM1358413	AR			Prostate	factor	tissue
56125	Homo sapiens	GSM1358414	AR			Prostate	factor	tissue
56122	Homo sapiens	GSM1358411	AR			Prostate	factor	tissue
56265	Homo sapiens	GSM1527034	AR	CWR22PC	Epithelium	Prostate	factor	cell line
86730	Homo sapiens	GSM2797087	AR			Breast	factor	tissue
56120	Homo sapiens	GSM1358409	AR			Prostate	factor	tissue
56388	Homo sapiens	GSM1598218	AR			Prostate	factor	tissue
56389	Homo sapiens	GSM1598219	AR			Prostate	factor	tissue
56390	Homo sapiens	GSM1598220	AR			Prostate	factor	tissue
56391	Homo sapiens	GSM1598221	AR			Prostate	factor	tissue
56392	Homo sapiens	GSM1598222	AR			Prostate	factor	tissue
56119	Homo sapiens	GSM1358408	AR			Prostate	factor	tissue
56395	Homo sapiens	GSM1598225	AR			Prostate	factor	tissue
56668	Homo sapiens	GSM1716768	AR	LHSAR	Epithelium	Prostate	factor	cell line
56669	Homo sapiens	GSM1716769	AR	LHSAR	Epithelium	Prostate	factor	cell line
84225	Homo sapiens	GSM2277158	AR	22RV1	Epithelium	Prostate	factor	cell line
57278	Homo sapiens	GSM1909089	AR	MDAMB453	Epithelium	Mammary Gland	factor	cell line
84184	Homo sapiens	GSM2122579	AR	LNCaPabl	Epithelium	Prostate	factor	cell line
43395	Homo sapiens	GSM1274871	AR	LNCaP	Epithelium	Prostate	factor	cell line
56393	Homo sapiens	GSM1598223	AR			Prostate	factor	tissue
87796	Homo sapiens	GSM2797121	AR			Breast	factor	tissue
56116	Homo sapiens	GSM1358405	AR			Prostate	factor	tissue
76204	Homo sapiens	GSM2412294	AR		Myofibroblast	Prostate	factor	primary: normal
55273	Homo sapiens	GSM1613312	AR	BicR	Epithelium	Prostate	factor	cell line
68078	Homo sapiens	GSM1586660	AR	C42	Epithelium	Prostate	factor	cell line
52544	Homo sapiens	GSM1515527	AR	R1D567	Epithelium	Prostate	factor	cell line
55752	Homo sapiens	GSM1816382	AR	DUCaP	Epithelium	Prostate	factor	cell line
52541	Homo sapiens	GSM1515524	AR	R1AD1	Epithelium	Prostate	factor	cell line
68399	Homo sapiens	GSM1868866	AR	C42B	Epithelium	Prostate	factor	cell line
38789	Homo sapiens	GSM1208711	AR	LoVo	Colon Adenocarcinoma	Colon	factor	cell line
72971	Homo sapiens	GSM2427950	AR			Prostate	factor	tissue
72975	Homo sapiens	GSM2427944	AR			Prostate	factor	tissue
50058	Homo sapiens	GSM1071293	AR		Epithelium	Malignant Prostate Tumors	factor	cancer
56106	Homo sapiens	GSM1358395	AR			Prostate	factor	tissue
56118	Homo sapiens	GSM1358407	AR			Prostate	factor	tissue
56107	Homo sapiens	GSM1358396	AR			Prostate	factor	tissue
56109	Homo sapiens	GSM1358398	AR			Prostate	factor	tissue
56110	Homo sapiens	GSM1358399	AR			Prostate	factor	tissue
56111	Homo sapiens	GSM1358400	AR			Prostate	factor	tissue
56112	Homo sapiens	GSM1358401	AR			Prostate	factor	tissue
56113	Homo sapiens	GSM1358402	AR			Prostate	factor	tissue
56114	Homo sapiens	GSM1358403	AR			Prostate	factor	tissue
87791	Homo sapiens	GSM2797126	AR			Breast	factor	tissue
56115	Homo sapiens	GSM1358404	AR			Prostate	factor	tissue
87794	Homo sapiens	GSM2797123	AR			Breast	factor	tissue
87795	Homo sapiens	GSM2797122	AR			Breast	factor	tissue
87797	Homo sapiens	GSM2797120	AR			Breast	factor	tissue
86735	Homo sapiens	GSM2797088	AR	MCF7	Epithelium	Breast	factor	cell line
56108	Homo sapiens	GSM1358397	AR			Prostate	factor	tissue
47333	Homo sapiens	GSM1164151	AR	DU145	Epithelium	Prostate	factor	cell line
76206	Homo sapiens	GSM2412292	AR		Fibroblast	Fetal Prostate	factor	primary: normal
5667	Homo sapiens	GSM801012	AR	VCS2	Epithelium	Prostate	factor	cell line
48096	Homo sapiens	GSM1308240	AR	PC3	Epithelium	Prostate	factor	cell line
71110	Homo sapiens	GSM2235686	AR	VCaP	Epithelium	Prostate	factor	cell line
47416	Homo sapiens	GSM1193665	AR	Jurkat	T Lymphocyte	Blood	factor	cell line
48085	Homo sapiens	GSM1308229	AR	HEK293	Epithelium	Embryonic Kidney	factor	cell line
88426	Homo sapiens	GSM2480807	ARID1A	LNCaP	Epithelium	Prostate	factor	cell line
58462	Homo sapiens	GSM1704011	ARID1A	HepG2	Epithelium	Liver	factor	cell line
58466	Homo sapiens	GSM1704015	ARID2	HepG2	Epithelium	Liver	factor	cell line
87728	Homo sapiens	GSM2495986	ARID2	TTC1240		Malignant Rhabdoid Tumor	factor	cell line
45897	Homo sapiens	GSM935336	ARID3A	K562	Erythroblast	Bone Marrow	factor	cell line
45806	Homo sapiens	GSM935275	ARID3A	HepG2	Epithelium	Liver	factor	cell line
82963	Homo sapiens	GSM2570506	ARID5B	Jurkat	T Lymphocyte	Blood	factor	cell line
38723	Homo sapiens	GSM1208590	ARNT	LoVo	Colon Adenocarcinoma	Colon	factor	cell line
33032	Homo sapiens	GSM1024800	ARNT	MCF7	Epithelium	Breast	factor	cell line
62869	Homo sapiens	ENCSR155KHM_2	ARNT	K562	Erythroblast	Bone Marrow	factor	cell line
42707	Homo sapiens	GSM1239447	ARNT2	LoVo	Colon Adenocarcinoma	Colon	factor	cell line
42749	Homo sapiens	GSM1239489	ARNTL	LoVo	Colon Adenocarcinoma	Colon	factor	cell line
71023	Homo sapiens	GSM1920691	ARNTL	U2OS	Osteosarcoma Cell	Bone	factor	cell line
42809	Homo sapiens	GSM1239549	ARNTL2	LoVo	Colon Adenocarcinoma	Colon	factor	cell line
50161	Homo sapiens	GSM1340263	ARRB1			Prostate	factor	tissue
50150	Homo sapiens	GSM1340252	ARRB1	C42	Epithelium	Prostate	factor	cell line
70122	Homo sapiens	GSM1700637	ASCL1	H128	Epithelium	Lung	factor	cell line
49728	Homo sapiens	GSM1499405	ASCL1	HCC4018	Epithelium	Lung	factor	cell line
49725	Homo sapiens	GSM1499402	ASCL1	NCIH1755	Epithelium	Lung	factor	cell line
49724	Homo sapiens	GSM1499401	ASCL1	NCIH128	Epithelium	Lung	factor	cell line
70121	Homo sapiens	GSM1700638	ASCL1	NCIH2107	Epithelium		factor	cell line
41852	Homo sapiens	GSM1187231	ASCL1	NHEK	Keratinocyte	Skin	factor	cell line
49723	Homo sapiens	GSM1499400	ASCL1	NCIH1184	Epithelium	Lung	factor	cell line
41850	Homo sapiens	GSM1187229	ASCL1		Fibroblast	Skin	factor	primary: normal
70120	Homo sapiens	GSM1700639	ASCL1	NCIH889			factor	cell line
38812	Homo sapiens	GSM1208591	ASCL2	LoVo	Colon Adenocarcinoma	Colon	factor	cell line
69557	Homo sapiens	GSM1897373	ASH1L	MV411	Leukemia Cell	Blood	factor	cell line
72768	Homo sapiens	GSM1975006	ASH1L	K562	Erythroblast	Bone Marrow	factor	cell line
51333	Homo sapiens	GSM1489927	ASH2L	VCaP	Epithelium	Prostate	factor	cell line
76682	Homo sapiens	GSM1250374	ASXL1	HEK293	Epithelium	Embryonic Kidney	factor	cell line
65254	Homo sapiens	GSM1972149	ATAC-seq	HT1080	Fibrosarcoma Cell	Connective Tissue	CA	cell line
80617	Homo sapiens	GSM2425099	ATAC-seq	H9	Embryonic Stem Cell (ESC)	Embryo	CA	cell line
78324	Homo sapiens	GSM1876031	ATAC-seq			Artery	CA	tissue
79085	Homo sapiens	GSM2264814	ATAC-seq		Cardiac Mesoderm	In Vitro Differentiated	CA	primary: in vitro derived
80806	Homo sapiens	GSM2898863	ATAC-seq	LCL	Lymphoblast	Blood	CA	cell line
80836	Homo sapiens	GSM2592781	ATAC-seq		Macrophage	Blood	CA	primary: in vitro derived
66140	Homo sapiens	GSM2083787	ATAC-seq		Neutrophil	Bone Marrow	CA	primary: in vitro derived
80915	Homo sapiens	GSM2702714	ATAC-seq		B Cell	Blood	CA	primary: normal
65303	Homo sapiens	GSM2243040	ATAC-seq		Dendritic Cell	Bone Marrow	CA	primary: normal
61485	Homo sapiens	GSM1782765	ATAC-seq	K562	Erythroblast	Bone Marrow	CA	cell line
79373	Homo sapiens	GSM2845469	ATAC-seq	RUES2	Embryonic Stem Cell (ESC)	Embryo	CA	cell line
80976	Homo sapiens	GSM2549747	ATAC-seq			Pancreas	CA	tissue
80977	Homo sapiens	GSM2549748	ATAC-seq		Cancer Cell	Pancreas	CA	cancer
65304	Homo sapiens	GSM2243039	ATAC-seq		Plasmacytoid Dendritic Cell	Bone Marrow	CA	primary: normal
78370	Homo sapiens	GSM1876029	ATAC-seq			Artery	CA	tissue
78368	Homo sapiens	GSM1876022	ATAC-seq		Smooth Muscle Cell	Coronary Artery Smooth Muscle	CA	primary: normal
65309	Homo sapiens	GSM2243034	ATAC-seq	Gen22	Plasmacytoid Dendritic Cell		CA	cell line
79879	Homo sapiens	GSM2863032	ATAC-seq		Treg Cell (Regulatory T Cell)	Blood	CA	primary: normal
78322	Homo sapiens	GSM1876033	ATAC-seq			Artery	CA	tissue
79333	Homo sapiens	GSM2705088	ATAC-seq		Treg Cell (Regulatory T Cell)	Peripheral Blood	CA	primary: normal
80250	Homo sapiens	GSM2476340	ATAC-seq	501Mel	Melanoma Cell		CA	cell line
79300	Homo sapiens	GSM2679877	ATAC-seq		Monocyte	Blood	CA	primary: in vitro derived
65845	Homo sapiens	GSM2098979	ATAC-seq	HFF	Fibroblast	Foreskin	CA	cell line
65849	Homo sapiens	GSM2186478	ATAC-seq	LNCaP	Epithelium	Prostate	CA	cell line
65873	Homo sapiens	GSM2241147	ATAC-seq	T47D	Epithelium	Mammary Gland	CA	cell line
65806	Homo sapiens	GSM2544222	ATAC-seq	THP1	Monocyte	Blood	CA	cell line
65730	Homo sapiens	GSM2410177	ATAC-seq		B Cell Precursor	Xenograft Blood	CA	cancer
66016	Homo sapiens	GSM2285592	ATAC-seq		T Lymphocyte	Blood	CA	primary: normal
65614	Homo sapiens	GSM2464383	ATAC-seq	NB4	Promyelocytic Cell	Blood	CA	cell line
80348	Homo sapiens	GSM2264805	ATAC-seq		Mesoderm	In Vitro Differentiated	CA	primary: in vitro derived
79285	Homo sapiens	GSM2977486	ATAC-seq	BJ	Fibroblast	Skin	CA	cell line
65391	Homo sapiens	GSM2357379	ATAC-seq	MCF10A	Epithelium	Breast	CA	cell line
79244	Homo sapiens	GSM2719874	ATAC-seq	TOV21G			CA	cell line
66041	Homo sapiens	GSM2386582	ATAC-seq	H1	Embryonic Stem Cell (ESC)	Embryo	CA	cell line
65310	Homo sapiens	GSM2243033	ATAC-seq	CAL1	Plasmacytoid Dendritic Cell		CA	cell line
80428	Homo sapiens	GSM1820082	ATAC-seq		Neuron	In Vitro Differentiation	CA	primary: in vitro derived
80433	Homo sapiens	GSM2264826	ATAC-seq	H9	Embryonic Stem Cell (ESC)	Embryo	CA	cell line
79676	Homo sapiens	GSM2714245	ATAC-seq	MCF7	Epithelium	Breast	CA	cell line
59671	Homo sapiens	GSM1602243	ATAC-seq	Raji	B Cell	Blood	CA	cell line
59674	Homo sapiens	GSM1602246	ATAC-seq	RJ225			CA	cell line
66173	Homo sapiens	GSM2083754	ATAC-seq	HL60	Promyeloblast	Blood	CA	cell line
78242	Homo sapiens	GSM2199920	ATAC-seq		Neuron	Prefrontal	CA	primary: normal
66062	Homo sapiens	GSM2575290	ATAC-seq	WM989	Melanoma Cell		CA	cell line
80551	Homo sapiens	GSM2371313	ATAC-seq		Hematopoietic Stem Cell	In Vitro Differentiation	CA	primary: in vitro derived
78320	Homo sapiens	GSM1876034	ATAC-seq			Artery	CA	tissue
61417	Homo sapiens	GSM1652448	ATAC-seq		Glioblastoma Cell	Brain	CA	cancer
78323	Homo sapiens	GSM1876030	ATAC-seq			Artery	CA	tissue
61416	Homo sapiens	GSM1645709	ATAC-seq		Keratinocyte		CA	primary: normal
61496	Homo sapiens	GSM1817207	ATAC-seq		Neural Crest Cell	Cranial	CA	primary: in vitro derived
79326	Homo sapiens	GSM2643627	ATAC-seq	HEK293T	Epithelium	Embryonic Kidney	CA	cell line
61692	Homo sapiens	GSM1939574	ATAC-seq		Erythroblast	In Vitro Differentiation	CA	primary: in vitro derived
78853	Homo sapiens	GSM2636203	ATAC-seq		Embryonic Stem Cell (ESC)	Embryo	CA	primary: normal
80145	Homo sapiens	GSM2863027	ATAC-seq		Th2 Cell	Blood	CA	primary: normal
79536	Homo sapiens	GSM1904731	ATAC-seq	PC9	Lung Cancer Cell	Lung	CA	cell line
79716	Homo sapiens	GSM2898847	ATAC-seq		myocyte	In Vitro Differentiation	CA	primary: in vitro derived
61648	Homo sapiens	GSM2113546	ATAC-seq	NGP	Neuroblast	Brain	CA	cell line
61649	Homo sapiens	GSM2147621	ATAC-seq	NJH29			CA	cell line
61665	Homo sapiens	GSM1662260	ATAC-seq		Fibroblast	Corneal Epithelium	CA	primary: normal
79715	Homo sapiens	GSM2594182	ATAC-seq		Erythroid Cell	Blood	CA	primary: in vitro derived
61625	Homo sapiens	GSM2113545	ATAC-seq	KELLY	Neuroblast	Blood	CA	cell line
79340	Homo sapiens	GSM2406693	ATAC-seq		Glioblastoma Cell	Brain	CA	cancer
80155	Homo sapiens	GSM2394396	ATAC-seq	JHU06	Endothelial Cell		CA	cell line
61670	Homo sapiens	GSM2065330	ATAC-seq		Neuron	In Vitro Differentiation	CA	primary: in vitro derived
61679	Homo sapiens	GSM2257299	ATAC-seq		Cardiac Mesoderm	In Vitro Differentiated	CA	primary: in vitro derived
66174	Homo sapiens	GSM2579644	ATAC-seq	HCT116	Colorectal Cancer Cell	Colon	CA	cell line
66188	Homo sapiens	GSM2365856	ATAC-seq		T Lymphocyte	Melanoma	CA	cancer
78533	Homo sapiens	GSM2035776	ATAC-seq	HaCaT	Keratinocyte		CA	cell line
61698	Homo sapiens	GSM2113547	ATAC-seq	SHEP21N	Neuroblast	Bone Marrow	CA	cell line
61682	Homo sapiens	GSM2035705	ATAC-seq		Hematopoietic Stem Cell	In Vitro Differentiation	CA	primary: in vitro derived
78930	Homo sapiens	GSM2705233	ATAC-seq		Lymphoblast	Bone Marrow	CA	cancer
61497	Homo sapiens	GSM1818000	ATAC-seq	MUGCHOR			CA	cell line
78813	Homo sapiens	GSM2411165	ATAC-seq	Jurkat	T Lymphocyte	Blood	CA	cell line
66190	Homo sapiens	GSM2365854	ATAC-seq		T Lymphocyte	Blood	CA	primary: normal
61592	Homo sapiens	GSM2035768	ATAC-seq	NHEK	Keratinocyte	Skin	CA	cell line
79020	Homo sapiens	GSM2476339	ATAC-seq	SKmel147	Melanoma Cell		CA	cell line
79019	Homo sapiens	GSM2476338	ATAC-seq		Melanocyte	Foreskin	CA	primary: normal
79014	Homo sapiens	GSM2676820	ATAC-seq	JLatA72			CA	cell line
80143	Homo sapiens	GSM2863025	ATAC-seq		Th1 Cell	Blood	CA	primary: normal
61819	Homo sapiens	GSM1854467	ATAC-seq	GM12878	B Cell	Blood	CA	cell line
79582	Homo sapiens	GSM2898811	ATAC-seq		iPSC	In Vitro Differentiation	CA	primary: in vitro derived
61499	Homo sapiens	GSM1818002	ATAC-seq	UCH2		Bone	CA	cell line
61830	Homo sapiens	GSM1832758	ATAC-seq		B Cell	Blood	CA	primary: normal
61618	Homo sapiens	GSM2113544	ATAC-seq	BE2C	Neuroblast	Brain	CA	cell line
61833	Homo sapiens	GSM2048324	ATAC-seq		Natural Killer Cell	Blood	CA	primary: normal
61550	Homo sapiens	GSM2048317	ATAC-seq			Tonsil	CA	tissue
61548	Homo sapiens	GSM2202930	ATAC-seq		HUVEC (Human Umbilical Vein Endothelial Cells)	Umbilical Vein	CA	primary: normal
61551	Homo sapiens	GSM2048318	ATAC-seq		Type 1 Innate Lymphoid Cell	Tonsil	CA	primary: normal
61703	Homo sapiens	GSM1855976	ATAC-seq	MDAMB231	Epithelium	Breast	CA	cell line
61554	Homo sapiens	GSM2048321	ATAC-seq		Th17 Cell	Tonsil	CA	primary: normal
61553	Homo sapiens	GSM2048320	ATAC-seq		Type 3 Innate Lymphoid Cell	Tonsil	CA	primary: normal
79416	Homo sapiens	GSM2722107	ATAC-seq	GM02171	Fibroblast		CA	cell line
61723	Homo sapiens	GSM2147628	ATAC-seq	NCIH524	Epithelium	Lung	CA	cell line
38852	Homo sapiens	GSM1208712	ATF1	LoVo	Colon Adenocarcinoma	Colon	factor	cell line
45871	Homo sapiens	GSM935340	ATF1	K562	Erythroblast	Bone Marrow	factor	cell line
56054	Homo sapiens	GSM1861936	ATF1	HepG2	Epithelium	Liver	factor	cell line
46193	Homo sapiens	GSM1010742	ATF2	H1	Embryonic Stem Cell (ESC)	Embryo	factor	cell line
46112	Homo sapiens	GSM1010780	ATF2	GM12878	B Cell	Blood	factor	cell line
42708	Homo sapiens	GSM1239448	ATF2	LoVo	Colon Adenocarcinoma	Colon	factor	cell line
63009	Homo sapiens	ENCSR217HTK_2	ATF2	HEK293	Epithelium	Embryonic Kidney	factor	cell line
74640	Homo sapiens	GSM2574804	ATF2	HepG2	Epithelium	Liver	factor	cell line
64077	Homo sapiens	ENCSR632DCH_2	ATF3	K562	Erythroblast	Bone Marrow	factor	cell line
62975	Homo sapiens	ENCSR205FOW_1	ATF3			Liver	factor	tissue
7301	Homo sapiens	GSM803503	ATF3	HepG2	Epithelium	Liver	factor	cell line
46174	Homo sapiens	GSM803512	ATF3	H1	Embryonic Stem Cell (ESC)	Embryo	factor	cell line
62976	Homo sapiens	ENCSR205FOW_2	ATF3			Liver	factor	tissue
85392	Homo sapiens	GSM2333815	ATF3	GM00739	Fibroblast		factor	cell line
63684	Homo sapiens	ENCSR480LIS_2	ATF3			Liver	factor	tissue
63683	Homo sapiens	ENCSR480LIS_1	ATF3			Liver	factor	tissue
46055	Homo sapiens	GSM1010789	ATF3	A549	Epithelium	Lung	factor	cell line
68464	Homo sapiens	GSM1917770	ATF3	HCT116	Colorectal Cancer Cell	Colon	factor	cell line
46133	Homo sapiens	GSM803508	ATF3	GM12878	B Cell	Blood	factor	cell line
81700	Homo sapiens	GSM2151904	ATF3		Fibroblast	Skin	factor	primary: normal
54129	Homo sapiens	GSM1684638	ATF4		Mesenchymal Stem Cell	Bone Marrow	factor	primary: normal
55517	Homo sapiens	GSM1697347	ATF4	HAP1	Embryonic Stem Cell (ESC)	Embryo	factor	cell line
64176	Homo sapiens	ENCSR669LCD_2	ATF4	HepG2	Epithelium	Liver	factor	cell line
38641	Homo sapiens	GSM1208713	ATF5	LoVo	Colon Adenocarcinoma	Colon	factor	cell line
38856	Homo sapiens	GSM1208592	ATOH1	LoVo	Colon Adenocarcinoma	Colon	factor	cell line
68199	Homo sapiens	GSM1821904	ATRX	K562	Erythroblast	Bone Marrow	factor	cell line
50456	Homo sapiens	GSM1479212	AUTS2	HEK293TREx	293Trex	Embryonic Kidney	factor	cell line
43234	Homo sapiens	GSM1264165	Anp32e	HeLa	Epithelium	Cervix	factor	cell line
64378	Homo sapiens	ENCSR740NPG_2	BACH1	K562	Erythroblast	Bone Marrow	factor	cell line
45690	Homo sapiens	GSM935580	BACH1	H1	Embryonic Stem Cell (ESC)	Embryo	factor	cell line
82378	Homo sapiens	GSM2738059	BACH2		B Cell		factor	primary: normal
39577	Homo sapiens	GSM1084800	BACH2	OCILy7	B Cell	Blood	factor	cell line
57659	Homo sapiens	GSM1290241	BAHD1	HEK293	Epithelium	Embryonic Kidney	factor	cell line
58186	Homo sapiens	GSM1645711	BANF1		Keratinocyte	Skin	factor	primary: normal
71950	Homo sapiens	GSM1716500	BANP	HCT116	Colorectal Cancer Cell	Colon	factor	cell line
38808	Homo sapiens	GSM1208714	BARHL1	LoVo	Colon Adenocarcinoma	Colon	factor	cell line
42752	Homo sapiens	GSM1239492	BARX1	LoVo	Colon Adenocarcinoma	Colon	factor	cell line
38820	Homo sapiens	GSM1208593	BARX2	LoVo	Colon Adenocarcinoma	Colon	factor	cell line
48626	Homo sapiens	GSM1370277	BATF	OCILy10	Diffuse Large B-Cell Lymphoma (Dlbcl)	Bone Marrow	factor	cell line
74668	Homo sapiens	GSM2574766	BATF	GM12878	B Cell	Blood	factor	cell line
48621	Homo sapiens	GSM1370272	BATF	OCILy3	Diffuse Large B-Cell Lymphoma (Dlbcl)	Bone Marrow	factor	cell line
5455	Homo sapiens	GSM791408	BCAT1	LS180	Epithelium	Colon	factor	cell line
62561	Homo sapiens	ENCSR021DJC_2	BCL11A	HEK293	Epithelium	Embryonic Kidney	factor	cell line
86200	Homo sapiens	GSM2771530	BCL11A	HUDEP2			factor	cell line
46151	Homo sapiens	GSM803388	BCL11A	GM12878	B Cell	Blood	factor	cell line
46186	Homo sapiens	GSM803476	BCL11A	H1	Embryonic Stem Cell (ESC)	Embryo	factor	cell line
73987	Homo sapiens	GSM2247490	BCL11B			Thymus	factor	tissue
73986	Homo sapiens	GSM2247492	BCL11B			Thymus	factor	tissue
73984	Homo sapiens	GSM2247496	BCL11B			Thymus	factor	tissue
64464	Homo sapiens	ENCSR770PQN_2	BCL11B	HEK293	Epithelium	Embryonic Kidney	factor	cell line
73985	Homo sapiens	GSM2247494	BCL11B			Thymus	factor	tissue
46130	Homo sapiens	GSM803342	BCL3	GM12878	B Cell	Blood	factor	cell line
7461	Homo sapiens	GSM803518	BCL3	K562	Erythroblast	Bone Marrow	factor	cell line
63002	Homo sapiens	ENCSR215UXN_3	BCL3	A549	Epithelium	Lung	factor	cell line
35085	Homo sapiens	GSM898060	BCL6	GCB	B Cell	Tonsil	factor	cell line
1958	Homo sapiens	GSM640427	BCL6	JURL_MK1	Hematopoietic Progenitor Cell	Bone Marrow	factor	cell line
52303	Homo sapiens	GSM1462461	BCL6		T Lymphocyte	Tonsil	factor	primary: normal
35517	Homo sapiens	GSM763404	BCL6	OCILy1	B Cell	Bone Marrow	factor	cell line
51245	Homo sapiens	GSM1438986	BCL6		B Cell Precursor	Bone Marrow	factor	cancer
39572	Homo sapiens	GSM1084801	BCL6	OCILy7	B Cell	Blood	factor	cell line
46288	Homo sapiens	GSM803515	BCLAF1	K562	Erythroblast	Bone Marrow	factor	cell line
6958	Homo sapiens	GSM803509	BCLAF1	GM12878	B Cell	Blood	factor	cell line
35528	Homo sapiens	GSM763410	BCOR	OCILy1	B Cell	Bone Marrow	factor	cell line
64563	Homo sapiens	ENCSR808AKZ_1	BCOR	K562	Erythroblast	Bone Marrow	factor	cell line
35087	Homo sapiens	GSM898061	BCOR	GCB	B Cell	Tonsil	factor	cell line
87073	Homo sapiens	GSM2805866	BCOR	H1	Embryonic Stem Cell (ESC)	Embryo	factor	cell line
45740	Homo sapiens	GSM935486	BDP1	HeLaS3	Epithelium	Cervix	factor	cell line
45807	Homo sapiens	GSM935566	BHLHE40	HepG2	Epithelium	Liver	factor	cell line
42813	Homo sapiens	GSM1239553	BHLHE40	LoVo	Colon Adenocarcinoma	Colon	factor	cell line
45632	Homo sapiens	GSM935430	BHLHE40	GM12878	B Cell	Blood	factor	cell line
64946	Homo sapiens	ENCSR957KYB_2	BHLHE40	IMR90	Fibroblast	Lung	factor	cell line
45916	Homo sapiens	GSM935616	BHLHE40	K562	Erythroblast	Bone Marrow	factor	cell line
45557	Homo sapiens	GSM935440	BHLHE40	A549	Epithelium	Lung	factor	cell line
49251	Homo sapiens	GSM1424575	BMI1	HEK293TREx	293Trex	Embryonic Kidney	factor	cell line
81557	Homo sapiens	GSM2579121	BMI1	C42	Epithelium	Prostate	factor	cell line
57669	Homo sapiens	GSM1319303	BMI1	K562	Erythroblast	Bone Marrow	factor	cell line
41492	Homo sapiens	GSM1138594	BMI1	DU145	Epithelium	Prostate	factor	cell line
76520	Homo sapiens	GSM1698350	BPTF		Erythroid Cell		factor	primary: normal
45698	Homo sapiens	GSM935517	BRCA1	H1	Embryonic Stem Cell (ESC)	Embryo	factor	cell line
45809	Homo sapiens	GSM935609	BRCA1	HepG2	Epithelium	Liver	factor	cell line
45654	Homo sapiens	GSM935377	BRCA1	GM12878	B Cell	Blood	factor	cell line
44028	Homo sapiens	GSM997540	BRCA1	MCF10A	Epithelium	Breast	factor	cell line
45736	Homo sapiens	GSM935552	BRCA1	HeLaS3	Epithelium	Cervix	factor	cell line
41574	Homo sapiens	GSM1146449	BRD1	RKO	Epithelium	Colon	factor	cell line
56279	Homo sapiens	GSM1533742	BRD1-S	HEK293T	Epithelium	Embryonic Kidney	factor	cell line
44596	Homo sapiens	GSM1328971	BRD2	VCaP	Epithelium	Prostate	factor	cell line
57804	Homo sapiens	GSM1416805	BRD2	LX2	Hepatic Stellate Cell		factor	cell line
35878	Homo sapiens	GSM971946	BRD2	HEK293	Epithelium	Embryonic Kidney	factor	cell line
74209	Homo sapiens	GSM2265636	BRD2	SF8628	Glioma Cell	Pontine	factor	cell line
53954	Homo sapiens	GSM1665999	BRD2	SKmel147	Melanoma Cell		factor	cell line
43046	Homo sapiens	GSM1247824	BRD2	MM1S	B Cell	Blood	factor	cell line
74202	Homo sapiens	GSM2265647	BRD2			Pontine	factor	tissue
57806	Homo sapiens	GSM1416807	BRD3	LX2	Hepatic Stellate Cell		factor	cell line
44597	Homo sapiens	GSM1328972	BRD3	VCaP	Epithelium	Prostate	factor	cell line
43051	Homo sapiens	GSM1247829	BRD3	MM1S	B Cell	Blood	factor	cell line
35874	Homo sapiens	GSM971947	BRD3	HEK293	Epithelium	Embryonic Kidney	factor	cell line
75562	Homo sapiens	GSM2316299	BRD4			Retina	factor	tissue
75563	Homo sapiens	GSM2316298	BRD4			Retina	factor	tissue
71233	Homo sapiens	GSM2188512	BRD4	L36		Pancreas	factor	cell line
43633	Homo sapiens	GSM1296636	BRD4	OCILy1	B Cell	Bone Marrow	factor	cell line
71138	Homo sapiens	GSM1874947	BRD4	MCF10A	Epithelium	Breast	factor	cell line
85341	Homo sapiens	GSM2807116	BRD4	OCIAML3	Acute Myeloid Leukemia (AML) Cell		factor	cell line
44584	Homo sapiens	GSM1328959	BRD4	VCaP	Epithelium	Prostate	factor	cell line
32812	Homo sapiens	GSM1036403	BRD4	P4936	B Cell		factor	cell line
85399	Homo sapiens	GSM2359446	BRD4	H3122		Lung	factor	cell line
73529	Homo sapiens	GSM2330575	BRD4	HCC1806	Human Breast Cancer Cell	Breast	factor	cell line
40022	Homo sapiens	GSM1121094	BRD4	MM1S	B Cell	Blood	factor	cell line
72351	Homo sapiens	GSM1975022	BRD4	CAL1	Plasmacytoid Dendritic Cell		factor	cell line
85536	Homo sapiens	GSM2635249	BRD4	K562	Erythroblast	Bone Marrow	factor	cell line
72347	Homo sapiens	GSM1975028	BRD4	Gen22	Plasmacytoid Dendritic Cell		factor	cell line
75561	Homo sapiens	GSM2316300	BRD4			Retina	factor	tissue
84878	Homo sapiens	GSM2771595	BRD4	LNARapos			factor	cell line
40230	Homo sapiens	GSM1195561	BRD4	MM1S	B Cell	Blood	factor	cell line
85771	Homo sapiens	GSM2643541	BRD4	LCL	Lymphoblast	Blood	factor	cell line
49989	Homo sapiens	GSM1536175	BRD4	GM12878	B Cell	Blood	factor	cell line
33932	Homo sapiens	GSM1070124	BRD4	MM1S	B Cell	Blood	factor	cell line
49747	Homo sapiens	GSM1503859	BRD4	HGPS	Fibroblast	Skin	factor	cell line
84467	Homo sapiens	GSM2113517	BRD4	BE2C	Neuroblast	Brain	factor	cell line
43756	Homo sapiens	GSM1314135	BRD4	DND41	T Lymphocyte	Blood	factor	cell line
43742	Homo sapiens	GSM1314121	BRD4	KOPTK1	T Lymphocyte	Blood	factor	cell line
75559	Homo sapiens	GSM2316302	BRD4			Retina	factor	tissue
75560	Homo sapiens	GSM2316301	BRD4			Retina	factor	tissue
40221	Homo sapiens	GSM1195551	BRD4	U87	Glioblastoma Cell	Brain	factor	cell line
49977	Homo sapiens	GSM1527926	BRD4	908TL	Schwann Cell	Brain	factor	cell line
67798	Homo sapiens	GSM1842711	BRD4	SUM149			factor	cell line
82804	Homo sapiens	GSM2359447	BRD4	N87		Stomach	factor	cell line
68711	Homo sapiens	GSM2098180	BRD4	IMR90	Fibroblast	Lung	factor	cell line
48450	Homo sapiens	GSM1348518	BRD4	MCF7	Epithelium	Breast	factor	cell line
43109	Homo sapiens	GSM1252941	BRD4	CUTLL1	T Lymphocyte	Blood	factor	cell line
67834	Homo sapiens	GSM1961133	BRD4	LP1			factor	cell line
67829	Homo sapiens	GSM1553134	BRD4	SUM159R			factor	cell line
67806	Homo sapiens	GSM1842697	BRD4	HCC1395			factor	cell line
67802	Homo sapiens	GSM1842703	BRD4	SUM1315			factor	cell line
67800	Homo sapiens	GSM1842706	BRD4	SUM149R			factor	cell line
67796	Homo sapiens	GSM1842716	BRD4	SUM185			factor	cell line
67794	Homo sapiens	GSM1842719	BRD4	T47D	Epithelium	Mammary Gland	factor	cell line
87081	Homo sapiens	GSM2771597	BRD4	LREXapos	Epithelium	Prostate	factor	cell line
67537	Homo sapiens	GSM1890740	BRD4	COLO205		Colon	factor	cell line
67536	Homo sapiens	GSM1890744	BRD4	HCT15	Epithelium	Colon	factor	cell line
67535	Homo sapiens	GSM1890748	BRD4	SW480	Epithelium	Colon	factor	cell line
67534	Homo sapiens	GSM1890752	BRD4	COLO320	Colorectal Cancer Cell	Colon Adenocarcinoma Tumor	factor	cell line
68777	Homo sapiens	GSM2058673	BRD4	HCT116	Colorectal Cancer Cell	Colon	factor	cell line
67533	Homo sapiens	GSM1890755	BRD4	LS180	Epithelium	Colon	factor	cell line
43090	Homo sapiens	GSM1249906	BRD4	HeLa	Epithelium	Cervix	factor	cell line
82316	Homo sapiens	GSM2611564	BRD4	MutuI	B Cell		factor	cell line
88924	Homo sapiens	GSM2676802	BRD4	JLatA72			factor	cell line
71254	Homo sapiens	GSM2188491	BRD4		Human Fetal Osteoblasts (hFOB)	In Vitro Differentiated	factor	primary: in vitro derived
81607	Homo sapiens	GSM2359455	BRD4	PC9	Lung Cancer Cell	Lung	factor	cell line
81604	Homo sapiens	GSM2359459	BRD4	RT112	Epithelium	Urinary Bladder Carcinoma	factor	cell line
70965	Homo sapiens	GSM1976289	BRD4	Raji	B Cell	Blood	factor	cell line
81898	Homo sapiens	GSM2543129	BRD4	ZNF532NUT24335	NMC		factor	cell line
38389	Homo sapiens	GSM1022944	BRD4		T Lymphocyte	Blood	factor	primary: normal
57808	Homo sapiens	GSM1416809	BRD4	LX2	Hepatic Stellate Cell		factor	cell line
57173	Homo sapiens	GSM1893934	BRD4	MOLM14	Myeloid Cell		factor	cell line
69870	Homo sapiens	GSM1961566	BRD4		Th1 Cell	In Vitro Differentiation	factor	primary: in vitro derived
69767	Homo sapiens	GSM1845140	BRD4	MV411	Leukemia Cell	Blood	factor	cell line
69617	Homo sapiens	GSM2218755	BRD4	Jurkat	T Lymphocyte	Blood	factor	cell line
55868	Homo sapiens	GSM1820973	BRD4	HEK293TREx	293Trex	Embryonic Kidney	factor	cell line
81294	Homo sapiens	GSM2359436	BRD4	A375	Melanoma Cell	Skin	factor	cell line
81291	Homo sapiens	GSM2359439	BRD4	A549	Epithelium	Lung	factor	cell line
43066	Homo sapiens	GSM1249882	BRD4	HEK293T	Epithelium	Embryonic Kidney	factor	cell line
67532	Homo sapiens	GSM1890758	BRD4	COLO741	Epithelium	Colon	factor	cell line
73719	Homo sapiens	GSM2212237	BRD4	SEM	B Cell		factor	cell line
74207	Homo sapiens	GSM2265638	BRD4	SF8628	Glioma Cell	Pontine	factor	cell line
75850	Homo sapiens	GSM2214097	BRD4	Rh4	Rhabdomyosarcoma	Muscle	factor	cell line
86433	Homo sapiens	GSM2090919	BRD4	MOLT4	T Lymphocyte		factor	cell line
86456	Homo sapiens	GSM2350452	BRD4	C42	Epithelium	Prostate	factor	cell line
73512	Homo sapiens	GSM2330593	BRD4	SUM159PT	Human Breast Cancer Cell	Breast	factor	cell line
54332	Homo sapiens	GSM1709938	BRD4		Adipocyte	Adipose Tissue	factor	primary: in vitro derived
73503	Homo sapiens	GSM2330604	BRD4	SUM229	Human Breast Cancer Cell	Breast	factor	cell line
39035	Homo sapiens	GSM1038270	BRD4	H2171	Epithelium	Lung	factor	cell line
75854	Homo sapiens	GSM2214077	BRD4		Fibroblast		factor	cell line
86522	Homo sapiens	GSM1968282	BRD4	SKMEL5	Melanoma Cell	Skin	factor	cell line
48061	Homo sapiens	GSM1305202	BRD4		HUVEC (Human Umbilical Vein Endothelial Cells)	Umbilical Vein	factor	primary: normal
73241	Homo sapiens	GSM2054575	BRD4	OVCAR3		Ovarian	factor	cell line
86429	Homo sapiens	GSM2611579	BRD4	Akata	B Cell		factor	cell line
55817	Homo sapiens	GSM1820922	BRD4-NUT	HEK293T	Epithelium	Embryonic Kidney	factor	cell line
280	Homo sapiens	GSM508791	BRD7	BJ	Fibroblast	Skin	factor	cell line
72398	Homo sapiens	GSM2092890	BRD9	NOMO1	Acute Myeloid Leukemia (AML) Cell		factor	cell line
35289	Homo sapiens	GSM922793	BRDU	HeLaS3	Epithelium	Cervix	factor	cell line
45766	Homo sapiens	GSM935582	BRF1	HeLaS3	Epithelium	Cervix	factor	cell line
45931	Homo sapiens	GSM935595	BRF1	K562	Erythroblast	Bone Marrow	factor	cell line
1197	Homo sapiens	GSM509049	BRF1	HeLa	Epithelium	Cervix	factor	cell line
1196	Homo sapiens	GSM501711	BRF1	HeLa	Epithelium	Cervix	factor	cell line
45739	Homo sapiens	GSM935435	BRF2	HeLaS3	Epithelium	Cervix	factor	cell line
76496	Homo sapiens	GSM1556187	BRPF3	RKO	Epithelium	Colon	factor	cell line
1223	Homo sapiens	GSM566163	C17orf49	HeLaKyoto	Epithelium	Cervix	factor	cell line
43550	Homo sapiens	GSM1294937	C17orf96	HEK293T	Epithelium	Embryonic Kidney	factor	cell line
38661	Homo sapiens	GSM1208594	CAMTA2	LoVo	Colon Adenocarcinoma	Colon	factor	cell line
5563	Homo sapiens	GSM801064	CARM1	H3396	Epithelium	Mammary Gland	factor	cell line
38860	Homo sapiens	GSM1208595	CASP8AP2	LoVo	Colon Adenocarcinoma	Colon	factor	cell line
68963	Homo sapiens	GSM1842791	CBFA2T2	NCCIT	Embryonal Carcinoma Cell	Embryo	factor	cell line
64692	Homo sapiens	ENCSR860UHK_2	CBFB	GM12878	B Cell	Blood	factor	cell line
37607	Homo sapiens	GSM1122303	CBFB	ME1	Leukemia Cell		factor	cell line
37621	Homo sapiens	GSM1122322	CBFB	U937	Acute Myeloid Leukemia (AML) Cell	Pleura	factor	cell line
74545	Homo sapiens	GSM2041109	CBFB	Saos2	Osteosarcoma Cell	Bone	factor	cell line
64582	Homo sapiens	ENCSR819WZE_2	CBX1	HepG2	Epithelium	Liver	factor	cell line
35879	Homo sapiens	GSM971950	CBX1	HEK293	Epithelium	Embryonic Kidney	factor	cell line
64916	Homo sapiens	ENCSR948QLZ_1	CBX1	K562	Erythroblast	Bone Marrow	factor	cell line
57671	Homo sapiens	GSM1319305	CBX2	K562	Erythroblast	Bone Marrow	factor	cell line
46209	Homo sapiens	GSM1010758	CBX3	HCT116	Colorectal Cancer Cell	Colon	factor	cell line
46291	Homo sapiens	GSM1010732	CBX3	K562	Erythroblast	Bone Marrow	factor	cell line
43555	Homo sapiens	GSM1294942	CBX4	HEK293T	Epithelium	Embryonic Kidney	factor	cell line
63411	Homo sapiens	ENCSR372GIN_2	CBX5	GM12878	B Cell	Blood	factor	cell line
43567	Homo sapiens	GSM1295087	CBX6		Fibroblast	Foreskin	factor	primary: normal
43556	Homo sapiens	GSM1295076	CBX6		Epithelium	Mammary Gland	factor	primary: normal
43557	Homo sapiens	GSM1295077	CBX7		Epithelium	Mammary Gland	factor	primary: normal
43568	Homo sapiens	GSM1295088	CBX7		Fibroblast	Foreskin	factor	primary: normal
43558	Homo sapiens	GSM1295078	CBX8		Epithelium	Mammary Gland	factor	primary: normal
43578	Homo sapiens	GSM1295098	CBX8		Fibroblast	Foreskin	factor	primary: normal
1224	Homo sapiens	GSM566162	CCDC101	HeLaKyoto	Epithelium	Cervix	factor	cell line
76686	Homo sapiens	GSM2302875	CCND2	MM1S	B Cell	Blood	factor	cell line
45895	Homo sapiens	GSM935547	CCNT2	K562	Erythroblast	Bone Marrow	factor	cell line
76930	Homo sapiens	GSM2356327	CD74		B Cell		factor	cancer
62771	Homo sapiens	ENCSR121PFY_1	CDC5L	K562	Erythroblast	Bone Marrow	factor	cell line
76854	Homo sapiens	GSM2226138	CDCA2	HeLa	Epithelium	Cervix	factor	cell line
56010	Homo sapiens	GSM1850203	CDK12	Jurkat	T Lymphocyte	Blood	factor	cell line
43305	Homo sapiens	GSM1267403	CDK6	KBCell	Epithelium	Hela Contaminant	factor	cell line
43739	Homo sapiens	GSM1313922	CDK7	MM1S	B Cell	Blood	factor	cell line
40055	Homo sapiens	GSM1121096	CDK7	MM1S	B Cell	Blood	factor	cell line
43592	Homo sapiens	GSM1296385	CDK7	Jurkat	T Lymphocyte	Blood	factor	cell line
56369	Homo sapiens	GSM1587917	CDK8	SET2	Megakaryoblast	Blood	factor	cell line
56375	Homo sapiens	GSM1587923	CDK8	MV411	Leukemia Cell	Blood	factor	cell line
56379	Homo sapiens	GSM1587927	CDK8	K562	Erythroblast	Bone Marrow	factor	cell line
43095	Homo sapiens	GSM1252090	CDK8	MM1S	B Cell	Blood	factor	cell line
34078	Homo sapiens	GSM937561	CDK8	HCT116	Colorectal Cancer Cell	Colon	factor	cell line
57167	Homo sapiens	GSM1893928	CDK8	MOLM14	Myeloid Cell		factor	cell line
43642	Homo sapiens	GSM1296645	CDK8	SW480	Epithelium	Colon	factor	cell line
33125	Homo sapiens	GSM1085735	CDK9	MM1S	B Cell	Blood	factor	cell line
43081	Homo sapiens	GSM1249897	CDK9	HEK293T	Epithelium	Embryonic Kidney	factor	cell line
74304	Homo sapiens	GSM2405928	CDK9	MV411	Leukemia Cell	Blood	factor	cell line
33888	Homo sapiens	GSM1033756	CDK9	MM1S	B Cell	Blood	factor	cell line
40226	Homo sapiens	GSM1195559	CDK9	MM1S	B Cell	Blood	factor	cell line
72606	Homo sapiens	GSM1661786	CDK9	A375	Melanoma Cell	Skin	factor	cell line
82838	Homo sapiens	GSM2090923	CDK9	MOLT4	T Lymphocyte		factor	cell line
69879	Homo sapiens	GSM1527710	CDK9		Th1 Cell	In Vitro Differentiated	factor	primary: in vitro derived
56565	Homo sapiens	GSM1670716	CDK9	HuCCT1		Cholangiocarcinoma	factor	cell line
69878	Homo sapiens	GSM1527711	CDK9		Th2 Cell	In Vitro Differentiated	factor	primary: in vitro derived
57093	Homo sapiens	GSM1866698	CDK9	HCT116	Colorectal Cancer Cell	Colon	factor	cell line
33446	Homo sapiens	GSM935135	CDK9	P4936	B Cell		factor	cell line
42817	Homo sapiens	GSM1239557	CDX1	LoVo	Colon Adenocarcinoma	Colon	factor	cell line
51437	Homo sapiens	GSM1505619	CDX2		Mesoderm	In Vitro Differentiated	factor	primary: in vitro derived
36712	Homo sapiens	GSM743039	CDX2	COLO320	Colorectal Cancer Cell	Colon Adenocarcinoma Tumor	factor	cell line
356	Homo sapiens	GSM575225	CDX2	Caco2	Epithelium	Colon	factor	cell line
5461	Homo sapiens	GSM791414	CDX2	LS180	Epithelium	Colon	factor	cell line
49737	Homo sapiens	GSM1501163	CEBPA	Kasumi1	Myeloblast	Blood	factor	cell line
41167	Homo sapiens	GSM1020364	CEBPA	SGBS	Adipocyte	Adipose	factor	cell line
8444	Homo sapiens	GSM722423	CEBPA	U937	Acute Myeloid Leukemia (AML) Cell	Pleura	factor	cell line
1374	Homo sapiens	GSM614634	CEBPA	HepG2	Epithelium	Liver	factor	cell line
86794	Homo sapiens	GSM2326842	CEBPA	SKH1	SKH-1 Cell		factor	cell line
8456	Homo sapiens	GSM788365	CEBPA	K562	Erythroblast	Bone Marrow	factor	cell line
46285	Homo sapiens	GSM1010878	CEBPB	K562	Erythroblast	Bone Marrow	factor	cell line
46206	Homo sapiens	GSM1010852	CEBPB	HCT116	Colorectal Cancer Cell	Colon	factor	cell line
71242	Homo sapiens	GSM2188503	CEBPB		Human Fetal Osteoblasts (hFOB)	In Vitro Differentiated	factor	primary: in vitro derived
38763	Homo sapiens	GSM1208598	CEBPB	LoVo	Colon Adenocarcinoma	Colon	factor	cell line
46149	Homo sapiens	GSM1010850	CEBPB	GM12878	B Cell	Blood	factor	cell line
73534	Homo sapiens	GSM2330567	CEBPB	SUM159PT	Human Breast Cancer Cell	Breast	factor	cell line
34564	Homo sapiens	GSM785502	CEBPB		Macrophage	Blood	factor	primary: in vitro derived
46089	Homo sapiens	GSM1010802	CEBPB	ECC1	Epithelium	Endometrium	factor	cell line
45762	Homo sapiens	GSM935553	CEBPB	HeLaS3	Epithelium	Cervix	factor	cell line
46316	Homo sapiens	GSM1010889	CEBPB	MCF7	Epithelium	Breast	factor	cell line
45861	Homo sapiens	GSM935519	CEBPB	IMR90	Fibroblast	Lung	factor	cell line
84984	Homo sapiens	GSM2871156	CEBPB	HL60	Promyeloblast	Blood	factor	cell line
45814	Homo sapiens	GSM935493	CEBPB	HepG2	Epithelium	Liver	factor	cell line
45681	Homo sapiens	GSM935295	CEBPB	H1	Embryonic Stem Cell (ESC)	Embryo	factor	cell line
85340	Homo sapiens	GSM2807119	CEBPB	OCIAML3	Acute Myeloid Leukemia (AML) Cell		factor	cell line
85339	Homo sapiens	GSM2807118	CEBPB	OCIAML3	Acute Myeloid Leukemia (AML) Cell		factor	cell line
85985	Homo sapiens	GSM2804466	CEBPB		Macrophage	In Vitro Differentiated	factor	primary: in vitro derived
54125	Homo sapiens	GSM1684634	CEBPB		Mesenchymal Stem Cell	Bone Marrow	factor	primary: normal
63415	Homo sapiens	ENCSR375BUB_2	CEBPB	A549	Epithelium	Lung	factor	cell line
5459	Homo sapiens	GSM791412	CEBPB	LS180	Epithelium	Colon	factor	cell line
46294	Homo sapiens	GSM1010906	CEBPD	K562	Erythroblast	Bone Marrow	factor	cell line
46230	Homo sapiens	GSM1010777	CEBPD	HepG2	Epithelium	Liver	factor	cell line
85611	Homo sapiens	GSM2394399	CEBPD		Human Aortic Endothelial Cell (HAEC)	Heart Aortic	factor	primary: normal
62691	Homo sapiens	ENCSR094ZCF_2	CEBPG	MCF7	Epithelium	Breast	factor	cell line
64052	Homo sapiens	ENCSR620VIC_1	CEBPG	K562	Erythroblast	Bone Marrow	factor	cell line
38690	Homo sapiens	GSM1208599	CEBPG	LoVo	Colon Adenocarcinoma	Colon	factor	cell line
38846	Homo sapiens	GSM1208600	CEBPZ	LoVo	Colon Adenocarcinoma	Colon	factor	cell line
45805	Homo sapiens	GSM935274	CEBPZ	HepG2	Epithelium	Liver	factor	cell line
63354	Homo sapiens	ENCSR347NOB_1	CEBPZ	GM12878	B Cell	Blood	factor	cell line
41254	Homo sapiens	GSM1053823	CENPA	HeLaS3	Epithelium	Cervix	factor	cell line
40153	Homo sapiens	GSM1105684	CENPA	HuRef	Lymphoblast		factor	cell line
76574	Homo sapiens	GSM1709889	CENPC	HuRef	Lymphoblast		factor	cell line
59170	Homo sapiens	GSM1934100	CFP1	SEM	B Cell		factor	cell line
62619	Homo sapiens	ENCSR065XVO_1	CHAMP1	K562	Erythroblast	Bone Marrow	factor	cell line
74566	Homo sapiens	GSM2422844	CHD1			Prostate	factor	tissue
86486	Homo sapiens	GSM2359990	CHD1		Osteoblast	In Vitro Differentiated	factor	primary: in vitro derived
74565	Homo sapiens	GSM2422845	CHD1			Prostate	factor	tissue
45646	Homo sapiens	GSM935301	CHD1	GM12878	B Cell	Blood	factor	cell line
45686	Homo sapiens	GSM935296	CHD1	H1	Embryonic Stem Cell (ESC)	Embryo	factor	cell line
45868	Homo sapiens	GSM1003623	CHD1	IMR90	Fibroblast	Lung	factor	cell line
8770	Homo sapiens	GSM830989	CHD1	K562	Erythroblast	Bone Marrow	factor	cell line
63387	Homo sapiens	ENCSR360JOC_2	CHD1	MCF7	Epithelium	Breast	factor	cell line
58019	Homo sapiens	GSM1573654	CHD1	LNCaP	Epithelium	Prostate	factor	cell line
45802	Homo sapiens	GSM935307	CHD2	HepG2	Epithelium	Liver	factor	cell line
45764	Homo sapiens	GSM935432	CHD2	HeLaS3	Epithelium	Cervix	factor	cell line
45638	Homo sapiens	GSM935378	CHD2	GM12878	B Cell	Blood	factor	cell line
45701	Homo sapiens	GSM935297	CHD2	H1	Embryonic Stem Cell (ESC)	Embryo	factor	cell line
45905	Homo sapiens	GSM935502	CHD2	K562	Erythroblast	Bone Marrow	factor	cell line
88898	Homo sapiens	GSM2579165	CHD4	SCC9	Squamous Cell Carcinoma		factor	cell line
40348	Homo sapiens	GSM1174714	CHD5	SHSY5Y	Neuron	Bone Marrow	factor	cell line
49781	Homo sapiens	GSM1506078	CHD7		Neural Progenitor Cell	In Vitro Differentiation	factor	primary: in vitro derived
49778	Homo sapiens	GSM1506075	CHD8		Neural Progenitor Cell	In Vitro Differentiation	factor	primary: in vitro derived
53396	Homo sapiens	GSM1526889	CHD8	T47D	Epithelium	Mammary Gland	factor	cell line
51103	Homo sapiens	GSM1381222	CHD8		Neural Progenitor Cell	Brain	factor	primary: in vitro derived
52788	Homo sapiens	GSM1602236	CIITA	Raji	B Cell	Blood	factor	cell line
71021	Homo sapiens	GSM1920693	CLOCK	U2OS	Osteosarcoma Cell	Bone	factor	cell line
38772	Homo sapiens	GSM1208719	CLOCK	LoVo	Colon Adenocarcinoma	Colon	factor	cell line
76964	Homo sapiens	GSM1617391	CNOT3	HCT116	Colorectal Cancer Cell	Colon	factor	cell line
62811	Homo sapiens	ENCSR130HEG_2	COPS2	K562	Erythroblast	Bone Marrow	factor	cell line
49010	Homo sapiens	GSM1405103	CPSF3L	HeLa	Epithelium	Cervix	factor	cell line
46231	Homo sapiens	GSM1010808	CREB1	HepG2	Epithelium	Liver	factor	cell line
46274	Homo sapiens	GSM1010890	CREB1	K562	Erythroblast	Bone Marrow	factor	cell line
67720	Homo sapiens	GSM1538429	CREB1	LNCaP	Epithelium	Prostate	factor	cell line
46182	Homo sapiens	GSM1010896	CREB1	H1	Embryonic Stem Cell (ESC)	Embryo	factor	cell line
37334	Homo sapiens	GSM1010726	CREB1	A549	Epithelium	Lung	factor	cell line
76508	Homo sapiens	GSM1937943	CREB1	KG1	Acute Myeloid Leukemia (AML) Cell	Bone Marrow	factor	cell line
46095	Homo sapiens	GSM1010857	CREB1	ECC1	Epithelium	Endometrium	factor	cell line
42710	Homo sapiens	GSM1239450	CREB1	LoVo	Colon Adenocarcinoma	Colon	factor	cell line
46141	Homo sapiens	GSM1010760	CREB1	GM12878	B Cell	Blood	factor	cell line
38841	Homo sapiens	GSM1208720	CREB3	LoVo	Colon Adenocarcinoma	Colon	factor	cell line
62680	Homo sapiens	ENCSR093FKD_2	CREB3	K562	Erythroblast	Bone Marrow	factor	cell line
38689	Homo sapiens	GSM1208601	CREB3L2	LoVo	Colon Adenocarcinoma	Colon	factor	cell line
38721	Homo sapiens	GSM1208721	CREB3L4	LoVo	Colon Adenocarcinoma	Colon	factor	cell line
73720	Homo sapiens	GSM2386723	CREBBP		B Cell	Tonsil	factor	primary: normal
3038	Homo sapiens	GSM393945	CREBBP		T Lymphocyte	Blood	factor	primary: normal
42638	Homo sapiens	GSM1239074	CREBBP	HEK293	Epithelium	Embryonic Kidney	factor	cell line
1935	Homo sapiens	GSM449527	CREBBP	JurkatE61	T Lymphocyte	Blood	factor	cell line
2749	Homo sapiens	GSM525268	CREBBP	T98G	Glioblastoma Cell	Brain	factor	cell line
38717	Homo sapiens	GSM1208722	CREM	LoVo	Colon Adenocarcinoma	Colon	factor	cell line
64798	Homo sapiens	ENCSR903ELW_2	CREM	HepG2	Epithelium	Liver	factor	cell line
63484	Homo sapiens	ENCSR402XII_1	CSDE1	K562	Erythroblast	Bone Marrow	factor	cell line
49193	Homo sapiens	GSM1415123	CSNK2A1	LNCaP	Epithelium	Prostate	factor	cell line
64093	Homo sapiens	ENCSR636EYA_1	CTBP1	MCF7	Epithelium	Breast	factor	cell line
50249	Homo sapiens	GSM1410763	CTBP2	LNCaP	Epithelium	Prostate	factor	cell line
45693	Homo sapiens	GSM935463	CTBP2	H1	Embryonic Stem Cell (ESC)	Embryo	factor	cell line
45472	Homo sapiens	GSM733744	CTCF		Fibroblast	Dermal Skin	factor	primary: normal
42537	Homo sapiens	GSM1234181	CTCF	GM2610	Lymphoblast	Blood	factor	cell line
45589	Homo sapiens	GSM1022664	CTCF	GM12864	B Cell	Blood	factor	cell line
36650	Homo sapiens	GSM646393	CTCF	HSMM	Myoblast	Skeletal Muscle	factor	cell line
82982	Homo sapiens	GSM2247247	CTCF		Keratinocyte	Epidermis	factor	primary: normal
39971	Homo sapiens	GSM849301	CTCF	GM12867	B Cell	Blood	factor	cell line
76248	Homo sapiens	GSM2599088	CTCF	MCF10CA1a	Epithelium	Breast	factor	cell line
46373	Homo sapiens	GSM803348	CTCF	T47D	Epithelium	Mammary Gland	factor	cell line
62852	Homo sapiens	ENCSR146BGM_1	CTCF			Gastroesophageal Sphincter	factor	tissue
42484	Homo sapiens	GSM1234122	CTCF	GM19240	Lymphoblast	Blood	factor	cell line
46367	Homo sapiens	GSM803333	CTCF	SKNSH_RA	Neuron	Brain	factor	cell line
35406	Homo sapiens	GSM646454	CTCF	NHEK	Keratinocyte	Skin	factor	cell line
62707	Homo sapiens	ENCSR102CSD_1	CTCF			Colon	factor	tissue
35498	Homo sapiens	GSM1138985	CTCF		Lymphocyte	Blood	factor	primary: normal
62586	Homo sapiens	ENCSR038FOS_1	CTCF			Skin	factor	tissue
83595	Homo sapiens	GSM2572338	CTCF	SHEP21N	Neuroblast	Bone Marrow	factor	cell line
62569	Homo sapiens	ENCSR028YEV_1	CTCF			Spleen	factor	tissue
86441	Homo sapiens	GSM2747767	CTCF	HeLaKyoto	Epithelium	Cervix	factor	cell line
42504	Homo sapiens	GSM1234144	CTCF	GM2255	Lymphoblast	Blood	factor	cell line
45189	Homo sapiens	GSM1003464	CTCF	DND41	T Lymphocyte	Blood	factor	cell line
72977	Homo sapiens	GSM2178296	CTCF	COLO829			factor	cell line
42521	Homo sapiens	GSM1234163	CTCF	GM2588	Lymphoblast	Blood	factor	cell line
45279	Homo sapiens	GSM733785	CTCF	HeLaS3	Epithelium	Cervix	factor	cell line
87100	Homo sapiens	GSM2870996	CTCF	SHSY5Y	Neuron	Bone Marrow	factor	cell line
87102	Homo sapiens	GSM2870998	CTCF	SKNAS	Neuroblast	Brain	factor	cell line
45444	Homo sapiens	GSM1003508	CTCF		Monocyte	Blood	factor	primary: normal
76251	Homo sapiens	GSM2599085	CTCF	MCF10A	Epithelium	Breast	factor	cell line
45178	Homo sapiens	GSM1003474	CTCF		B Cell	Blood	factor	primary: normal
45595	Homo sapiens	GSM1022633	CTCF	GM12872	B Cell	Blood	factor	cell line
45593	Homo sapiens	GSM1022636	CTCF	GM12865	B Cell	Blood	factor	cell line
45841	Homo sapiens	GSM749681	CTCF	HPAF	Fibroblast	Pulmonary Artery	factor	cell line
45835	Homo sapiens	GSM749688	CTCF	HL60	Promyeloblast	Blood	factor	cell line
38185	Homo sapiens	GSM808772	CTCF	H54	Glial Cell	Brain	factor	cell line
38188	Homo sapiens	GSM808759	CTCF	FB8470	Fibroblast		factor	cell line
38197	Homo sapiens	GSM808765	CTCF	FB0167P	Fibroblast		factor	cell line
71669	Homo sapiens	GSM2067537	CTCF	786O	Epithelium	Kidney	factor	cell line
57283	Homo sapiens	GSM1910997	CTCF			Embryonic Kidney	factor	tissue
45666	Homo sapiens	GSM1006885	CTCF	GM13976	Lymphoblast	Blood	factor	cell line
57284	Homo sapiens	GSM1910998	CTCF	HEK293	Epithelium	Embryonic Kidney	factor	cell line
45667	Homo sapiens	GSM1006869	CTCF	GM13977	Lymphoblast	Blood	factor	cell line
70062	Homo sapiens	GSM1939276	CTCF	KhES1	Embryonic Stem Cell (ESC)	Embryo	factor	cell line
45680	Homo sapiens	GSM1006873	CTCF	GM20000	Lymphoblast	Blood	factor	cell line
1380	Homo sapiens	GSM614637	CTCF	MCF7	Epithelium	Breast	factor	cell line
58362	Homo sapiens	GSM1684573	CTCF	PANC1		Pancreas	factor	cell line
88815	Homo sapiens	GSM2871000	CTCF	NB69	Neuroblast		factor	cell line
81660	Homo sapiens	GSM2040769	CTCF	ID00015	Lymphoblast		factor	cell line
71106	Homo sapiens	GSM2235690	CTCF	VCaP	Epithelium	Prostate	factor	cell line
81664	Homo sapiens	GSM2040767	CTCF	GM17942	Lymphoblast		factor	cell line
58481	Homo sapiens	GSM1705254	CTCF		Embryonic Stem Cell (ESC)	Embryo	factor	primary: normal
45713	Homo sapiens	GSM749735	CTCF		Epithelium	Choroid Plexus	factor	primary: normal
45710	Homo sapiens	GSM1022657	CTCF		Myocyte	Heart	factor	primary: normal
45709	Homo sapiens	GSM749732	CTCF	HCFaa	Embryonic Fibroblast	Heart	factor	cell line
45707	Homo sapiens	GSM749710	CTCF	HBMEC	Endothelial Cell	Brain Microvascular	factor	cell line
45705	Homo sapiens	GSM1022662	CTCF		Astrocyte	Cerebellum	factor	primary: normal
45704	Homo sapiens	GSM749696	CTCF		Astrocyte	Spinal Cord	factor	primary: normal
45845	Homo sapiens	GSM749727	CTCF		Renal Epithelial Cell	Kidney	factor	primary: normal
69627	Homo sapiens	GSM1655735	CTCF		Hematopoietic Stem Cell	Bone Marrow	factor	primary: normal
69619	Homo sapiens	GSM2140685	CTCF		Erythroid Cell	In Vitro Differentiation	factor	primary: in vitro derived
45865	Homo sapiens	GSM935404	CTCF	IMR90	Fibroblast	Lung	factor	cell line
46050	Homo sapiens	GSM1022637	CTCF	WI38	Fibroblast	Lung	factor	cell line
46047	Homo sapiens	GSM749768	CTCF	WERIRb1	Retinoblastoma	Eye	factor	cell line
46044	Homo sapiens	GSM1006883	CTCF			Spleen	factor	tissue
46035	Homo sapiens	GSM1003633	CTCF	SKNSH	Neuroblast	Brain	factor	cell line
46030	Homo sapiens	GSM749779	CTCF		Epithelium	Lung	factor	primary: normal
46028	Homo sapiens	GSM1022666	CTCF	RPTEC	Epithelium	Kidney	factor	cell line
46023	Homo sapiens	GSM1006881	CTCF			Pancreas	factor	tissue
46018	Homo sapiens	GSM1022626	CTCF		Fibroblast	Lung	factor	primary: normal
46015	Homo sapiens	GSM1022676	CTCF		Fibroblast	Newborn Foreskin	factor	primary: normal
46013	Homo sapiens	GSM1022643	CTCF	NB4	Promyelocytic Cell	Blood	factor	cell line
46009	Homo sapiens	GSM1006893	CTCF			Brain	factor	tissue
75848	Homo sapiens	GSM2214099	CTCF	Rh4	Rhabdomyosarcoma	Muscle	factor	cell line
46091	Homo sapiens	GSM1010774	CTCF	ECC1	Epithelium	Endometrium	factor	cell line
45598	Homo sapiens	GSM1022629	CTCF	GM12873	B Cell	Blood	factor	cell line
81228	Homo sapiens	GSM2731526	CTCF	226LDM			factor	cell line
45604	Homo sapiens	GSM749764	CTCF	GM12875	B Cell	Blood	factor	cell line
3057	Homo sapiens	GSM534485	CTCF		Stromal Cell	Adipose	factor	primary: in vitro derived
38774	Homo sapiens	GSM1208603	CTCF	LoVo	Colon Adenocarcinoma	Colon	factor	cell line
3051	Homo sapiens	GSM651541	CTCF		Hematopoietic Progenitor Cell	Blood	factor	primary: normal
3050	Homo sapiens	GSM651542	CTCF		Proerythroblast	Bone Marrow	factor	primary: normal
55774	Homo sapiens	GSM1817658	CTCF	Delta47	Plasma Cell	Blood	factor	cell line
42553	Homo sapiens	GSM1234199	CTCF	GM2630	Lymphoblast	Blood	factor	cell line
45908	Homo sapiens	GSM935407	CTCF	K562	Erythroblast	Bone Marrow	factor	cell line
87487	Homo sapiens	GSM2877990	CTCF	MCF7	Epithelium	Breast	factor	cell line
42918	Homo sapiens	GSM1240813	CTCF	GP5d	Colon Adenocarcinoma	Colon	factor	cell line
42570	Homo sapiens	GSM1234218	CTCF	MS1	Lymphoblast	Blood	factor	cell line
45601	Homo sapiens	GSM749741	CTCF	GM12874	B Cell	Blood	factor	cell line
45588	Homo sapiens	GSM749711	CTCF	GM12801	B Cell	Blood	factor	cell line
47281	Homo sapiens	GSM1122667	CTCF	SUM159PT	Human Breast Cancer Cell	Breast	factor	cell line
54151	Homo sapiens	GSM1689152	CTCF	Jurkat	T Lymphocyte	Blood	factor	cell line
42272	Homo sapiens	GSM1233888	CTCF	GM12878	B Cell	Blood	factor	cell line
63753	Homo sapiens	ENCSR515LRI_1	CTCF			Skin	factor	tissue
42400	Homo sapiens	GSM1234028	CTCF	GM18951	Lymphoblast	Blood	factor	cell line
75554	Homo sapiens	GSM2316307	CTCF			Retina	factor	tissue
75553	Homo sapiens	GSM2316308	CTCF			Retina	factor	tissue
42297	Homo sapiens	GSM1233915	CTCF	GM12890	Lymphoblast	Blood	factor	cell line
63868	Homo sapiens	ENCSR549WAU_1	CTCF			Stomach	factor	tissue
63899	Homo sapiens	ENCSR558HTE_1	CTCF			Colon	factor	tissue
63059	Homo sapiens	ENCSR234HEM_1	CTCF			Spleen	factor	tissue
33561	Homo sapiens	GSM1056577	CTCF		Macrophage	Blood	factor	primary: in vitro derived
42385	Homo sapiens	GSM1234011	CTCF	GM18526	Lymphoblast	Blood	factor	cell line
39736	Homo sapiens	GSM947527	CTCF	PrEC	Epithelium	Prostate	factor	cell line
39737	Homo sapiens	GSM947528	CTCF	LNCaP	Epithelium	Prostate	factor	cell line
64044	Homo sapiens	ENCSR618QYE_1	CTCF			Stomach	factor	tissue
42313	Homo sapiens	GSM1233933	CTCF	GM12891	Lymphoblast	Blood	factor	cell line
64048	Homo sapiens	ENCSR619IUE_2	CTCF		Neuron	In Vitro Differentiated	factor	primary: in vitro derived
42430	Homo sapiens	GSM1234062	CTCF	GM19193	Lymphoblast	Blood	factor	cell line
85767	Homo sapiens	GSM2040770	CTCF	ID00016	Lymphoblast		factor	cell line
42369	Homo sapiens	GSM1233993	CTCF	GM18505	Lymphoblast	Blood	factor	cell line
42445	Homo sapiens	GSM1234079	CTCF	GM19238	Lymphoblast	Blood	factor	cell line
63691	Homo sapiens	ENCSR482PMN_1	CTCF			Spleen	factor	tissue
42256	Homo sapiens	GSM1233870	CTCF	GM10847	Lymphoblast	Blood	factor	cell line
43831	Homo sapiens	GSM1335528	CTCF	THP1	Monocyte	Blood	factor	cell line
42415	Homo sapiens	GSM1234045	CTCF	GM19099	Lymphoblast	Blood	factor	cell line
85870	Homo sapiens	GSM2730053	CTCF		Erythroblast	Fetal Liver	factor	primary: in vitro derived
63480	Homo sapiens	ENCSR402IDP_2	CTCF	MM1S	B Cell	Blood	factor	cell line
33934	Homo sapiens	GSM1070125	CTCF	MM1S	B Cell	Blood	factor	cell line
72362	Homo sapiens	GSM2341639	CTCF	U2OS	Osteosarcoma Cell	Bone	factor	cell line
45563	Homo sapiens	GSM749769	CTCF	AG04450	Fibroblast	Fetal Lung	factor	cell line
85826	Homo sapiens	GSM2730057	CTCF		Erythroblast	Blood	factor	primary: in vitro derived
45561	Homo sapiens	GSM749678	CTCF	AG04449	Fibroblast	Skin	factor	cell line
75556	Homo sapiens	GSM2316305	CTCF			Retina	factor	tissue
75557	Homo sapiens	GSM2316304	CTCF			Retina	factor	tissue
75555	Homo sapiens	GSM2316306	CTCF			Retina	factor	tissue
49479	Homo sapiens	GSM1463918	CTCF		Retinal Pigment Cell	Retina	factor	primary: normal
45565	Homo sapiens	GSM749750	CTCF	AG09309	Fibroblast	Skin	factor	cell line
75558	Homo sapiens	GSM2316303	CTCF			Retina	factor	tissue
63284	Homo sapiens	ENCSR323POR_1	CTCF			Sigmoid Colon	factor	tissue
63245	Homo sapiens	ENCSR304XUZ_1	CTCF			Breast	factor	tissue
45556	Homo sapiens	GSM1003606	CTCF	A549	Epithelium	Lung	factor	cell line
63328	Homo sapiens	ENCSR341VKC_1	CTCF			Sigmoid Colon	factor	tissue
64159	Homo sapiens	ENCSR661NXJ_1	CTCF			Breast	factor	tissue
85285	Homo sapiens	GSM2809615	CTCF	HCT116	Colorectal Cancer Cell	Colon	factor	cell line
48757	Homo sapiens	GSM1383877	CTCF	PC3	Epithelium	Prostate	factor	cell line
39973	Homo sapiens	GSM849302	CTCF	GM12870	B Cell	Blood	factor	cell line
47897	Homo sapiens	GSM1294055	CTCF	T47DMTVL	Epithelium	Mammary Gland	factor	cell line
39974	Homo sapiens	GSM849303	CTCF	GM12869	B Cell	Blood	factor	cell line
45526	Homo sapiens	GSM733784	CTCF		Osteoblast	Bone	factor	primary: normal
47776	Homo sapiens	GSM1273199	CTCF		Erythroid Progenitor Cell	Blood	factor	primary: in vitro derived
51438	Homo sapiens	GSM1505620	CTCF	HUES64	Embryonic Stem Cell (ESC)	Embryo	factor	cell line
48482	Homo sapiens	GSM1354439	CTCF	BEAS2B	Epithelium	Lung	factor	cell line
42463	Homo sapiens	GSM1234099	CTCF	GM19239	Lymphoblast	Blood	factor	cell line
64413	Homo sapiens	ENCSR756KRS_1	CTCF			Skin	factor	tissue
45575	Homo sapiens	GSM749752	CTCF	BJ	Fibroblast	Skin	factor	cell line
5830	Homo sapiens	GSM782158	CTCF	BL41	B Cell	Blood	factor	cell line
5828	Homo sapiens	GSM782156	CTCF	BJAB	B Cell	Burkitt Lymphoma	factor	cell line
64457	Homo sapiens	ENCSR769WKR_1	CTCF			Colon	factor	tissue
39970	Homo sapiens	GSM849300	CTCF	GM12868	B Cell	Blood	factor	cell line
45574	Homo sapiens	GSM1022650	CTCF	BE2C	Neuroblast	Brain	factor	cell line
39975	Homo sapiens	GSM849305	CTCF	GM12866	B Cell	Blood	factor	cell line
75575	Homo sapiens	GSM2493878	CTCF	HAP1	Embryonic Stem Cell (ESC)	Embryo	factor	cell line
42353	Homo sapiens	GSM1233977	CTCF	GM18486	Lymphoblast	Blood	factor	cell line
64614	Homo sapiens	ENCSR833FWC_1	CTCF			Colon	factor	tissue
64259	Homo sapiens	ENCSR692ILH_1	CTCF			Spleen	factor	tissue
42334	Homo sapiens	GSM1233956	CTCF	GM12892	Lymphoblast	Blood	factor	cell line
39972	Homo sapiens	GSM849304	CTCF	GM12871	B Cell	Blood	factor	cell line
45578	Homo sapiens	GSM749748	CTCF	Caco2	Epithelium	Colon	factor	cell line
45585	Homo sapiens	GSM1006870	CTCF	GM10266	Lymphoblast	Blood	factor	cell line
45568	Homo sapiens	GSM749723	CTCF	AG09319	Fibroblast	Gingiva	factor	cell line
62979	Homo sapiens	ENCSR206ETG_1	CTCF			Gastroesophageal Sphincter	factor	tissue
45582	Homo sapiens	GSM749705	CTCF	GM06990	B Cell	Blood	factor	cell line
9316	Homo sapiens	GSM941710	CTCF	BCBL1	B Cell		factor	cell line
45579	Homo sapiens	GSM822303	CTCF			Brain	factor	tissue
45569	Homo sapiens	GSM749714	CTCF	AG10803	Fibroblast	Skin	factor	cell line
45584	Homo sapiens	GSM1006891	CTCF	GM10248	Lymphoblast	Blood	factor	cell line
50987	Homo sapiens	GSM1267206	CTCF	H1	Embryonic Stem Cell (ESC)	Embryo	factor	cell line
55775	Homo sapiens	GSM1817659	CTCFL	Delta47	Plasma Cell	Blood	factor	cell line
55779	Homo sapiens	GSM1817663	CTCFL	Ovcar8		Ovary	factor	cell line
55785	Homo sapiens	GSM1817669	CTCFL	MCF7	Epithelium	Breast	factor	cell line
46293	Homo sapiens	GSM803401	CTCFL	K562	Erythroblast	Bone Marrow	factor	cell line
42819	Homo sapiens	GSM1239559	CTCFL	LoVo	Colon Adenocarcinoma	Colon	factor	cell line
44450	Homo sapiens	GSM1303695	CTNNB	SW480	Epithelium	Colon	factor	cell line
52247	Homo sapiens	GSM1412243	CTNNB1	SA121	Embryonic Stem Cell (ESC)	Embryo	factor	cell line
53653	Homo sapiens	GSM1579346	CTNNB1	H1	Embryonic Stem Cell (ESC)	Embryo	factor	cell line
45615	Homo sapiens	GSM1003604	CUX1	GM12878	B Cell	Blood	factor	cell line
38700	Homo sapiens	GSM1208604	CUX1	LoVo	Colon Adenocarcinoma	Colon	factor	cell line
62548	Homo sapiens	ENCSR017CEO_2	CUX1	MCF7	Epithelium	Breast	factor	cell line
45934	Homo sapiens	GSM1003622	CUX1	K562	Erythroblast	Bone Marrow	factor	cell line
56997	Homo sapiens	GSM1854427	DACOR1			Colon	factor	tissue
54104	Homo sapiens	GSM1678029	DAXX	PC3	Epithelium	Prostate	factor	cell line
38845	Homo sapiens	GSM1208605	DBP	LoVo	Colon Adenocarcinoma	Colon	factor	cell line
36231	Homo sapiens	GSM891236	DCP1A	HeLa	Epithelium	Cervix	factor	cell line
63600	Homo sapiens	ENCSR446LAV_2	DDX20	K562	Erythroblast	Bone Marrow	factor	cell line
83099	Homo sapiens	GSM2371333	DDX21	HeLa	Epithelium	Cervix	factor	cell line
50210	Homo sapiens	GSM1369392	DDX21	HEK293	Epithelium	Embryonic Kidney	factor	cell line
1208	Homo sapiens	GSM593999	DDX5	HeLaS3	Epithelium	Cervix	factor	cell line
49196	Homo sapiens	GSM1415923	DDX5	NTERA2		Testis	factor	cell line
63449	Homo sapiens	ENCSR387SYS_1	DEAF1	K562	Erythroblast	Bone Marrow	factor	cell line
63018	Homo sapiens	ENCSR219MKK_1	DEK	HeLaS3	Epithelium	Cervix	factor	cell line
49697	Homo sapiens	GSM1485998	DEK	U937	Acute Myeloid Leukemia (AML) Cell	Pleura	factor	cell line
62905	Homo sapiens	ENCSR167JBG_2	DIDO1	K562	Erythroblast	Bone Marrow	factor	cell line
38719	Homo sapiens	GSM1208723	DLX1	LoVo	Colon Adenocarcinoma	Colon	factor	cell line
38854	Homo sapiens	GSM1208724	DLX2	LoVo	Colon Adenocarcinoma	Colon	factor	cell line
38722	Homo sapiens	GSM1208725	DLX4	LoVo	Colon Adenocarcinoma	Colon	factor	cell line
38835	Homo sapiens	GSM1208726	DLX6	LoVo	Colon Adenocarcinoma	Colon	factor	cell line
54106	Homo sapiens	GSM1678031	DNMT1	PC3	Epithelium	Prostate	factor	cell line
65040	Homo sapiens	ENCSR987PBI_1	DNMT1	K562	Erythroblast	Bone Marrow	factor	cell line
70179	Homo sapiens	GSM1607383	DNMT3A		Epidermal Stem Cell	Foreskin	factor	primary: normal
70175	Homo sapiens	GSM1607392	DNMT3A		Keratinocyte	Foreskin	factor	primary: in vitro derived
82037	Homo sapiens	GSM2642523	DNMT3B	HUES8	Embryonic Stem Cell (ESC)	Embryo	factor	cell line
70178	Homo sapiens	GSM1607384	DNMT3B		Epidermal Stem Cell	Foreskin	factor	primary: normal
82035	Homo sapiens	GSM2642524	DNMT3B	HUES8	Embryonic Stem Cell (ESC)	Embryo	factor	cell line
70174	Homo sapiens	GSM1607393	DNMT3B		Keratinocyte	Foreskin	factor	primary: in vitro derived
62874	Homo sapiens	ENCSR156CWW_1	DNMT3B	HepG2	Epithelium	Liver	factor	cell line
40501	Homo sapiens	GSM817201	DNase			Fetal Muscle Leg	CA	tissue
40746	Homo sapiens	GSM878654	DNase			Fetal Muscle Trunk	CA	tissue
40502	Homo sapiens	GSM817217	DNase			Fetal Muscle Back	CA	tissue
40749	Homo sapiens	GSM878664	DNase			Fetal Muscle Trunk	CA	tissue
78625	Homo sapiens	GSM1858670	DNase	ZR751	Breast Cancer Cell	Breast	CA	cell line
40423	Homo sapiens	GSM778717	DNase	GM19192	Lymphoblast		CA	cell line
40500	Homo sapiens	GSM817207	DNase			Fetal Muscle Back	CA	tissue
40498	Homo sapiens	GSM817212	DNase			Fetal Muscle Back	CA	tissue
40817	Homo sapiens	GSM1027320	DNase			Stomach	CA	tissue
40503	Homo sapiens	GSM817200	DNase			Fetal Muscle Back	CA	tissue
78449	Homo sapiens	GSM2224590	DNase	HT29	Colorectal Cancer Cell	Colon	CA	cell line
78448	Homo sapiens	GSM2224591	DNase	HUTU80			CA	cell line
40422	Homo sapiens	GSM778719	DNase	GM19200	Lymphoblast	Blood	CA	cell line
40568	Homo sapiens	GSM778684	DNase	GM18859	Lymphoblast		CA	cell line
40744	Homo sapiens	GSM878618	DNase			Fetal Muscle Arm	CA	tissue
40818	Homo sapiens	GSM1027308	DNase			Fetal Spinal Cord	CA	tissue
40733	Homo sapiens	GSM878611	DNase			Fetal Muscle Back	CA	tissue
80197	Homo sapiens	GSM1914992	DNase	LM7	Osteosarcoma Cell		CA	cell line
40735	Homo sapiens	GSM878640	DNase			Fetal Skin Upper Back	CA	tissue
40517	Homo sapiens	GSM817213	DNase			Fetal Muscle Leg	CA	tissue
40736	Homo sapiens	GSM878661	DNase			Fetal Spinal Cord	CA	tissue
40509	Homo sapiens	GSM817206	DNase			Fetal Muscle Leg	CA	tissue
78447	Homo sapiens	GSM2224592	DNase	RKO	Epithelium	Colon	CA	cell line
40507	Homo sapiens	GSM817214	DNase			Fetal Muscle Arm	CA	tissue
40505	Homo sapiens	GSM817216	DNase			Fetal Muscle Arm	CA	tissue
78981	Homo sapiens	GSM1914988	DNase	Hu09	Osteosarcoma Cell		CA	cell line
40738	Homo sapiens	GSM878631	DNase			Fetal Muscle Leg	CA	tissue
40836	Homo sapiens	GSM817194	DNase		Keratinocyte	Foreskin	CA	primary: normal
40740	Homo sapiens	GSM878632	DNase			Fetal Muscle Back	CA	tissue
40741	Homo sapiens	GSM878625	DNase			Fetal Muscle Arm	CA	tissue
40742	Homo sapiens	GSM878641	DNase			Fetal Skin Upper Back	CA	tissue
40840	Homo sapiens	GSM817165	DNase			Fetal Adrenal Gland	CA	tissue
40743	Homo sapiens	GSM878665	DNase			Fetal Stomach	CA	tissue
40841	Homo sapiens	GSM817183	DNase			Fetal Muscle Leg	CA	tissue
40844	Homo sapiens	GSM817182	DNase			Fetal Muscle Back	CA	tissue
40737	Homo sapiens	GSM878646	DNase			Fetal Skin Quadriceps Right	CA	tissue
78980	Homo sapiens	GSM1914984	DNase	HOS	Osteosarcoma Cell		CA	cell line
40753	Homo sapiens	GSM878635	DNase			Fetal Skin Abdomen	CA	tissue
78537	Homo sapiens	GSM2214102	DNase	Rh4	Rhabdomyosarcoma	Muscle	CA	cell line
40430	Homo sapiens	GSM778708	DNase	GM19143	Lymphoblast		CA	cell line
78500	Homo sapiens	GSM2224597	DNase	LoVo	Colon Adenocarcinoma	Colon	CA	cell line
40795	Homo sapiens	GSM1027333	DNase			Fetal Muscle Leg	CA	tissue
78495	Homo sapiens	GSM1541008	DNase	RWPE1	Epithelium	Prostate	CA	cell line
40822	Homo sapiens	GSM1027313	DNase			Fetal Thymus	CA	tissue
78492	Homo sapiens	GSM1946434	DNase	hFOB	Osteoblast	Bone	CA	cell line
80090	Homo sapiens	GSM1914980	DNase	143B	Osteosarcoma Cell		CA	cell line
40429	Homo sapiens	GSM778722	DNase	GM19204	Lymphoblast	Blood	CA	cell line
78454	Homo sapiens	GSM2058015	DNase			Colon Crypt	CA	tissue
40428	Homo sapiens	GSM778704	DNase	GM19137	Lymphoblast		CA	cell line
78453	Homo sapiens	GSM2058016	DNase			Colon Crypt	CA	tissue
40427	Homo sapiens	GSM778720	DNase	GM19201	Lymphoblast		CA	cell line
40811	Homo sapiens	GSM1027309	DNase			Fetal Muscle Leg	CA	tissue
40424	Homo sapiens	GSM778716	DNase	GM19190	Lymphoblast		CA	cell line
40426	Homo sapiens	GSM778705	DNase	GM19138	Lymphoblast		CA	cell line
79497	Homo sapiens	GSM2011284	DNase	U937	Acute Myeloid Leukemia (AML) Cell	Pleura	CA	cell line
79429	Homo sapiens	GSM2676282	DNase	MCF10A	Epithelium	Breast	CA	cell line
40798	Homo sapiens	GSM1027325	DNase			Stomach	CA	tissue
40799	Homo sapiens	GSM1027349	DNase			Fetal Muscle Arm	CA	tissue
40794	Homo sapiens	GSM1027335	DNase			Pancreas	CA	tissue
78450	Homo sapiens	GSM2224594	DNase	SW480	Epithelium	Colon	CA	cell line
40850	Homo sapiens	GSM817184	DNase			Fetal Muscle Arm	CA	tissue
40431	Homo sapiens	GSM778723	DNase	GM19206	Lymphoblast		CA	cell line
40494	Homo sapiens	GSM1024606	DNase			Fetal Stomach	CA	tissue
40750	Homo sapiens	GSM878638	DNase			Fetal Muscle Arm	CA	tissue
40752	Homo sapiens	GSM878663	DNase			Fetal Spinal Cord	CA	tissue
40823	Homo sapiens	GSM1027334	DNase			Ovary	CA	tissue
40754	Homo sapiens	GSM878650	DNase			Fetal Brain	CA	tissue
40755	Homo sapiens	GSM878643	DNase			Fetal Skin Biceps Right	CA	tissue
40812	Homo sapiens	GSM1027351	DNase			Fetal Thymus	CA	tissue
78452	Homo sapiens	GSM2058017	DNase			Colon Crypt	CA	tissue
40775	Homo sapiens	GSM816629	DNase	H9	Embryonic Stem Cell (ESC)	Embryo	CA	cell line
40468	Homo sapiens	GSM1024605	DNase			Fetal Muscle Arm	CA	tissue
40776	Homo sapiens	GSM816668	DNase	H54	Glial Cell	Brain	CA	cell line
40432	Homo sapiens	GSM778714	DNase	GM19160	Lymphoblast		CA	cell line
40845	Homo sapiens	GSM817179	DNase			Fetal Muscle Leg	CA	tissue
40778	Homo sapiens	GSM816644	DNase	Htr8		Ectoderm	CA	cell line
40787	Homo sapiens	GSM1027330	DNase			Fetal Muscle Back	CA	tissue
40846	Homo sapiens	GSM817189	DNase			Fetal Spinal Cord	CA	tissue
40788	Homo sapiens	GSM1027318	DNase			Fetal Stomach	CA	tissue
40847	Homo sapiens	GSM817173	DNase			Fetal Stomach	CA	tissue
40789	Homo sapiens	GSM1027311	DNase			Fetal Adrenal Gland	CA	tissue
40790	Homo sapiens	GSM1027326	DNase			Pancreas	CA	tissue
40521	Homo sapiens	GSM905353	DNase	U87MG	Glial Cell	Brain	CA	cell line
40528	Homo sapiens	GSM1059533	DNase			Fetal Muscle Leg	CA	tissue
40527	Homo sapiens	GSM1059534	DNase			Fetal Muscle Trunk	CA	tissue
40592	Homo sapiens	GSM778680	DNase	GM18853	Lymphoblast		CA	cell line
40593	Homo sapiens	GSM778681	DNase	GM18855	Lymphoblast		CA	cell line
80488	Homo sapiens	GSM2326846	DNase	SKH1	SKH-1 Cell		CA	cell line
40594	Homo sapiens	GSM778666	DNase	GM18501	Lymphoblast		CA	cell line
40595	Homo sapiens	GSM646568	DNase	GM06990	B Cell	Blood	CA	cell line
40694	Homo sapiens	GSM909314	DNase		Mesenchymal Stem Cell	In Vitro Differentiation	CA	primary: in vitro derived
40697	Homo sapiens	GSM931362	DNase	WI38	Fibroblast	Lung	CA	cell line
40825	Homo sapiens	GSM1027319	DNase			Fetal Testis	CA	tissue
80490	Homo sapiens	GSM2326843	DNase		Acute Myeloid Leukemia (AML) Cell	Peripheral Blood	CA	cancer
40701	Homo sapiens	GSM878645	DNase			Fetal Skin Biceps Left	CA	tissue
40703	Homo sapiens	GSM878620	DNase			Fetal Muscle Arm	CA	tissue
40704	Homo sapiens	GSM878644	DNase			Fetal Skin Biceps Left	CA	tissue
40705	Homo sapiens	GSM878636	DNase			Fetal Skin Abdomen	CA	tissue
40411	Homo sapiens	GSM778718	DNase	GM19193	Lymphoblast	Blood	CA	cell line
40707	Homo sapiens	GSM878610	DNase			Fetal Muscle Arm	CA	tissue
40708	Homo sapiens	GSM878656	DNase			Fetal Thymus	CA	tissue
40712	Homo sapiens	GSM878660	DNase			Fetal Stomach	CA	tissue
40713	Homo sapiens	GSM878626	DNase			Fetal Muscle Leg	CA	tissue
40410	Homo sapiens	GSM778715	DNase	GM19171	Lymphoblast		CA	cell line
40409	Homo sapiens	GSM778725	DNase	GM19209	Lymphoblast		CA	cell line
40408	Homo sapiens	GSM778732	DNase	GM19257	Lymphoblast		CA	cell line
40591	Homo sapiens	GSM778688	DNase	GM18907	Lymphoblast		CA	cell line
40567	Homo sapiens	GSM778693	DNase	GM19092	Lymphoblast		CA	cell line
40590	Homo sapiens	GSM778675	DNase	GM18517	Lymphoblast		CA	cell line
40413	Homo sapiens	GSM778706	DNase	GM19140	Lymphoblast		CA	cell line
40569	Homo sapiens	GSM778696	DNase	GM19099	Lymphoblast	Blood	CA	cell line
40418	Homo sapiens	GSM778721	DNase	GM19203	Lymphoblast		CA	cell line
40570	Homo sapiens	GSM778677	DNase	GM18520	Lymphoblast		CA	cell line
40571	Homo sapiens	GSM778670	DNase	GM18507	Lymphoblast	Blood	CA	cell line
40572	Homo sapiens	GSM778694	DNase	GM19093	Lymphoblast		CA	cell line
40573	Homo sapiens	GSM778692	DNase	GM18916	Lymphoblast		CA	cell line
40574	Homo sapiens	GSM778663	DNase	GM18486	Lymphoblast	Blood	CA	cell line
40575	Homo sapiens	GSM778664	DNase	GM18498	Lymphoblast		CA	cell line
40577	Homo sapiens	GSM778685	DNase	GM18861	Lymphoblast		CA	cell line
40580	Homo sapiens	GSM778690	DNase	GM18912	Lymphoblast		CA	cell line
40714	Homo sapiens	GSM878652	DNase			Fetal Brain	CA	tissue
40582	Homo sapiens	GSM778672	DNase	GM18510	Lymphoblast		CA	cell line
40584	Homo sapiens	GSM778682	DNase	GM18856	Lymphoblast		CA	cell line
40585	Homo sapiens	GSM778667	DNase	GM18502	Lymphoblast		CA	cell line
40586	Homo sapiens	GSM778676	DNase	GM18519	Lymphoblast		CA	cell line
40587	Homo sapiens	GSM778673	DNase	GM18511	Lymphoblast		CA	cell line
40416	Homo sapiens	GSM778707	DNase	GM19141	Lymphoblast	Blood	CA	cell line
40588	Homo sapiens	GSM778686	DNase	GM18862	Lymphoblast		CA	cell line
40589	Homo sapiens	GSM778678	DNase	GM18522	Lymphoblast	Blood	CA	cell line
80486	Homo sapiens	GSM2326844	DNase		Acute Myeloid Leukemia (AML) Cell	Peripheral Blood	CA	cancer
40415	Homo sapiens	GSM778713	DNase	GM19159	Lymphoblast		CA	cell line
80487	Homo sapiens	GSM2326845	DNase		Plasmablast	Peripheral Blood	CA	primary: normal
40583	Homo sapiens	GSM778691	DNase	GM18913	Lymphoblast		CA	cell line
40525	Homo sapiens	GSM1059531	DNase			Fetal Muscle Back	CA	tissue
40716	Homo sapiens	GSM878648	DNase			Fetal Skin Quadriceps Left	CA	tissue
40407	Homo sapiens	GSM778726	DNase	GM19210	Lymphoblast		CA	cell line
40730	Homo sapiens	GSM878657	DNase			Fetal Thymus	CA	tissue
40560	Homo sapiens	GSM778679	DNase	GM18852	Lymphoblast		CA	cell line
40559	Homo sapiens	GSM778699	DNase	GM19116	Lymphoblast		CA	cell line
40824	Homo sapiens	GSM1027310	DNase			Fetal Adrenal Gland	CA	tissue
40558	Homo sapiens	GSM778668	DNase	GM18504	Lymphoblast		CA	cell line
40805	Homo sapiens	GSM1027339	DNase			Fetal Spinal Cord	CA	tissue
40420	Homo sapiens	GSM778709	DNase	GM19144	Lymphoblast		CA	cell line
40826	Homo sapiens	GSM1027321	DNase			Psoas Muscle	CA	tissue
78402	Homo sapiens	GSM2224588	DNase	COLO205		Colon	CA	cell line
78403	Homo sapiens	GSM2224589	DNase	GP5d	Colon Adenocarcinoma	Colon	CA	cell line
40829	Homo sapiens	GSM1027328	DNase			Fetal Brain	CA	tissue
40831	Homo sapiens	GSM1027306	DNase			Fetal Ovary	CA	tissue
80198	Homo sapiens	GSM1914996	DNase	M112	Osteosarcoma Cell		CA	cell line
40421	Homo sapiens	GSM778710	DNase	GM19147	Lymphoblast		CA	cell line
78446	Homo sapiens	GSM2224593	DNase	SKCO1			CA	cell line
40531	Homo sapiens	GSM1059529	DNase			Cord Blood	CA	tissue
40833	Homo sapiens	GSM817172	DNase			Fetal Thymus	CA	tissue
40530	Homo sapiens	GSM1059532	DNase			Fetal Stomach	CA	tissue
40732	Homo sapiens	GSM878649	DNase			Fetal Skin Quadriceps Left	CA	tissue
40529	Homo sapiens	GSM1059536	DNase			Fetal Spinal Cord	CA	tissue
40417	Homo sapiens	GSM778712	DNase	GM19153	Lymphoblast		CA	cell line
40561	Homo sapiens	GSM778687	DNase	GM18870	Lymphoblast		CA	cell line
40729	Homo sapiens	GSM878655	DNase			Fetal Muscle Back	CA	tissue
40419	Homo sapiens	GSM778729	DNase	GM19225	Lymphoblast		CA	cell line
40728	Homo sapiens	GSM878627	DNase			Fetal Thymus	CA	tissue
80675	Homo sapiens	GSM2301521	DNase		Erythroid Cell	Blood	CA	primary: in vitro derived
40718	Homo sapiens	GSM878639	DNase			Fetal Muscle Back	CA	tissue
40719	Homo sapiens	GSM878658	DNase			Fetal Adrenal Gland	CA	tissue
40425	Homo sapiens	GSM778703	DNase	GM19131	Lymphoblast		CA	cell line
40721	Homo sapiens	GSM878619	DNase			Fetal Muscle Arm	CA	tissue
40722	Homo sapiens	GSM878642	DNase			Fetal Skin Biceps Right	CA	tissue
40723	Homo sapiens	GSM878647	DNase			Fetal Skin Quadriceps Right	CA	tissue
40724	Homo sapiens	GSM878613	DNase	H9	Embryonic Stem Cell (ESC)	Embryo	CA	cell line
40406	Homo sapiens	GSM778728	DNase	GM19223	Lymphoblast		CA	cell line
40405	Homo sapiens	GSM778727	DNase	GM19222	Lymphoblast		CA	cell line
40717	Homo sapiens	GSM878617	DNase			Fetal Testis	CA	tissue
40403	Homo sapiens	GSM778711	DNase	GM19152	Lymphoblast		CA	cell line
40402	Homo sapiens	GSM778702	DNase	GM19130	Lymphoblast		CA	cell line
40401	Homo sapiens	GSM778724	DNase	GM19207	Lymphoblast		CA	cell line
40400	Homo sapiens	GSM778701	DNase	GM19127	Lymphoblast		CA	cell line
40566	Homo sapiens	GSM778669	DNase	GM18505	Lymphoblast	Blood	CA	cell line
40565	Homo sapiens	GSM778695	DNase	GM19098	Lymphoblast		CA	cell line
40564	Homo sapiens	GSM778683	DNase	GM18858	Lymphoblast		CA	cell line
40563	Homo sapiens	GSM778698	DNase	GM19114	Lymphoblast		CA	cell line
40726	Homo sapiens	GSM878637	DNase			Fetal Muscle Leg	CA	tissue
40727	Homo sapiens	GSM878651	DNase			Fetal Brain	CA	tissue
40562	Homo sapiens	GSM778665	DNase	GM18499	Lymphoblast		CA	cell line
40725	Homo sapiens	GSM878653	DNase			Fetal Muscle Leg	CA	tissue
40720	Homo sapiens	GSM878622	DNase			Fetal Muscle Leg	CA	tissue
45018	Homo sapiens	GSM736501	DNase	Jurkat	T Lymphocyte	Blood	CA	cell line
40851	Homo sapiens	GSM817199	DNase			Fetal Stomach	CA	tissue
6722	Homo sapiens	GSM489287	DNase	GM19238	Lymphoblast	Blood	CA	cell line
6719	Homo sapiens	GSM489284	DNase	GM19240	Lymphoblast	Blood	CA	cell line
6717	Homo sapiens	GSM489282	DNase	GM12892	Lymphoblast	Blood	CA	cell line
6716	Homo sapiens	GSM489281	DNase	GM12891	Lymphoblast	Blood	CA	cell line
6713	Homo sapiens	GSM489278	DNase	GM12878	B Cell	Blood	CA	cell line
63413	Homo sapiens	ENCSR373BIX_2	DNase		Dendritic Cell		CA	primary: normal
63048	Homo sapiens	ENCSR228IKB_2	DNase			Pancreas	CA	tissue
62983	Homo sapiens	ENCSR209TXI_1	DNase			Uterus	CA	tissue
62695	Homo sapiens	ENCSR095GWE_2	DNase			Stomach	CA	tissue
62625	Homo sapiens	ENCSR066WZJ_1	DNase			Kidney	CA	tissue
5020	Homo sapiens	GSM763533	DNase	HeLa	Epithelium	Cervix	CA	cell line
62501	Homo sapiens	ENCSR000FJL_1	DNase	SKNDZ	Neuroblast	Brain	CA	cell line
62499	Homo sapiens	ENCSR000FJH_2	DNase	NCIH460			CA	cell line
62496	Homo sapiens	ENCSR000FEK_2	DNase	SKMEL5	Melanoma Cell	Skin	CA	cell line
6723	Homo sapiens	GSM489288	DNase	GM19239	Lymphoblast	Blood	CA	cell line
62484	Homo sapiens	ENCSR910OQF_2	DNase			Spinal Cord	CA	tissue
62482	Homo sapiens	ENCSR706IDL_2	DNase			Midbrain	CA	tissue
62481	Homo sapiens	ENCSR706IDL_1	DNase			Midbrain	CA	tissue
62480	Homo sapiens	ENCSR627NIF_2	DNase			Lung	CA	tissue
62479	Homo sapiens	ENCSR627NIF_1	DNase			Lung	CA	tissue
62476	Homo sapiens	ENCSR000FDI_2	DNase	HT1080	Fibrosarcoma Cell	Connective Tissue	CA	cell line
62472	Homo sapiens	ENCSR809CEA_1	DNase	H4	Neuroglioma Cell	Brain	CA	cell line
62452	Homo sapiens	ENCSR004SUL_1	DNase		iPSC	In Vitro Differentiated	CA	primary: in vitro derived
62447	Homo sapiens	ENCSR489NAM_2	DNase	OCILy7	B Cell	Blood	CA	cell line
62444	Homo sapiens	ENCSR224IYD_1	DNase			Medulla Oblongata	CA	tissue
62409	Homo sapiens	ENCSR963ALV	DNase		Neural Progenitor Cell	In Vitro Differentiated	CA	primary: in vitro derived
62408	Homo sapiens	ENCSR940NLN_2	DNase	PC9	Lung Cancer Cell	Lung	CA	cell line
62406	Homo sapiens	ENCSR932KWJ_2	DNase	A172	Glial Cell	Brain	CA	cell line
62404	Homo sapiens	ENCSR910OQF_1	DNase			Spinal Cord	CA	tissue
62399	Homo sapiens	ENCSR813CKU	DNase			Urinary Bladder	CA	tissue
62483	Homo sapiens	ENCSR705CNJ_1	DNase			Heart	CA	tissue
7670	Homo sapiens	GSM816636	DNase			Brain	CA	tissue
7922	Homo sapiens	GSM816654	DNase		Osteoblast	Bone	CA	primary: normal
63575	Homo sapiens	ENCSR435NHO_1	DNase			Embryonic Facial Prominence	CA	tissue
44933	Homo sapiens	GSM736538	DNase		Astrocyte	Cerebellum	CA	primary: normal
44927	Homo sapiens	GSM1024778	DNase		Cardiac Mesoderm	In Vitro Differentiated	CA	primary: in vitro derived
44911	Homo sapiens	GSM736607	DNase	CMK	Megakaryocyte	Blood	CA	cell line
44908	Homo sapiens	GSM1024770	DNase		Hematopoietic Progenitor Cell	Blood	CA	primary: normal
44907	Homo sapiens	GSM1024766	DNase		B Cell	Blood	CA	primary: normal
44896	Homo sapiens	GSM736622	DNase	BE2C	Neuroblast	Brain	CA	cell line
44888	Homo sapiens	GSM736551	DNase	AG09309	Fibroblast	Skin	CA	cell line
44884	Homo sapiens	GSM736590	DNase	AG04449	Fibroblast	Skin	CA	cell line
50400	Homo sapiens	GSM1443801	DNase		Adipocyte	In Vitro Differentiated	CA	primary: in vitro derived
64655	Homo sapiens	ENCSR848XIY_1	DNase			Adrenal Gland	CA	tissue
64607	Homo sapiens	ENCSR829MXU_1	DNase			Pons	CA	tissue
64585	Homo sapiens	ENCSR820ICX_1	DNase			Retina	CA	tissue
64577	Homo sapiens	ENCSR818JGZ_1	DNase			Limb	CA	tissue
64516	Homo sapiens	ENCSR785BDQ_2	DNase		Glomerular Visceral Epithelial Cell		CA	primary: normal
64447	Homo sapiens	ENCSR768OLL_1	DNase			Kidney	CA	tissue
64393	Homo sapiens	ENCSR749BWV_2	DNase			Heart	CA	tissue
64276	Homo sapiens	ENCSR700ILE_1	DNase	SJCRH30	Fibroblast	Muscle	CA	cell line
63668	Homo sapiens	ENCSR474GZQ_1	DNase			Retina	CA	tissue
63669	Homo sapiens	ENCSR474GZQ_2	DNase			Retina	CA	tissue
63671	Homo sapiens	ENCSR474GZQ_4	DNase			Retina	CA	tissue
63732	Homo sapiens	ENCSR501FWC_2	DNase			Left Ventricle	CA	tissue
8488	Homo sapiens	GSM722713	DNase	Kasumi1	Myeloblast	Blood	CA	cell line
8489	Homo sapiens	GSM722714	DNase		Acute Myeloid Leukemia (AML) Cell	Blood	CA	cancer
62398	Homo sapiens	ENCSR705CNJ_2	DNase			Heart	CA	tissue
63817	Homo sapiens	ENCSR532CRI_1	DNase			Limb	CA	tissue
63969	Homo sapiens	ENCSR584LUZ_1	DNase			Ammon&Apos;S Horn	CA	tissue
51647	Homo sapiens	GSM1513903	DNase		Stromal Cell	Endometrium	CA	primary: normal
64056	Homo sapiens	ENCSR621ENC_2	DNase			Retina	CA	tissue
64057	Homo sapiens	ENCSR621ENC_3	DNase			Retina	CA	tissue
64142	Homo sapiens	ENCSR657DFR_2	DNase			Thyroid	CA	tissue
64254	Homo sapiens	ENCSR691MQJ_3	DNase	EL			CA	cell line
63964	Homo sapiens	ENCSR582IPV_1	DNase			Lung	CA	tissue
62397	Homo sapiens	ENCSR620WAR_2	DNase	SJSA1	Fibroblast	Bone	CA	cell line
62393	Homo sapiens	ENCSR559WMK	DNase			Tongue	CA	tissue
62392	Homo sapiens	ENCSR771DAX_2	DNase			Globus Pallidus	CA	tissue
3176	Homo sapiens	GSM665809	DNase			Fetal Heart	CA	tissue
3166	Homo sapiens	GSM665819	DNase			Fetal Brain	CA	tissue
3133	Homo sapiens	GSM701498	DNase			Fetal Stomach	CA	tissue
3126	Homo sapiens	GSM701505	DNase			Fetal Muscle Leg	CA	tissue
3125	Homo sapiens	GSM701506	DNase			Fetal Muscle Arm	CA	tissue
3123	Homo sapiens	GSM701508	DNase		Natural Killer Cell	Blood	CA	primary: normal
3122	Homo sapiens	GSM701509	DNase			Fetal Spleen	CA	tissue
3121	Homo sapiens	GSM701510	DNase			Fetal Renal Pelvis	CA	tissue
3113	Homo sapiens	GSM701518	DNase			Fetal Renal Pelvis Right	CA	tissue
3112	Homo sapiens	GSM701519	DNase		Cortex	Fetal Kidney Left	CA	primary: normal
3111	Homo sapiens	GSM701520	DNase			Fetal Renal Pelvis Left	CA	tissue
3110	Homo sapiens	GSM701521	DNase			Fetal Stomach	CA	tissue
3103	Homo sapiens	GSM701528	DNase			Fetal Stomach	CA	tissue
3098	Homo sapiens	GSM701533	DNase			Fetal Muscle Trunk	CA	tissue
3096	Homo sapiens	GSM701535	DNase			Fetal Muscle Arm	CA	tissue
3095	Homo sapiens	GSM701536	DNase			Fetal Muscle Back	CA	tissue
3093	Homo sapiens	GSM701538	DNase			Fetal Stomach	CA	tissue
58053	Homo sapiens	GSM1607176	DNase			Thymus	CA	tissue
58052	Homo sapiens	GSM1607175	DNase			Thymus	CA	tissue
58051	Homo sapiens	GSM1607174	DNase			Thymus	CA	tissue
58050	Homo sapiens	GSM1607173	DNase			Thymus	CA	tissue
58049	Homo sapiens	GSM1607172	DNase			Thymus	CA	tissue
58047	Homo sapiens	GSM1607170	DNase			Thymus	CA	tissue
3181	Homo sapiens	GSM665804	DNase			Fetal Brain	CA	tissue
58046	Homo sapiens	GSM1607169	DNase			Thymus	CA	tissue
58043	Homo sapiens	GSM1607166	DNase			Thymus	CA	tissue
58042	Homo sapiens	GSM1607165	DNase			Thymus	CA	tissue
1890	Homo sapiens	GSM665801	DNase		iPSC	In Vitro Differentiated	CA	primary: in vitro derived
1898	Homo sapiens	GSM665800	DNase		iPSC	In Vitro Differentiated	CA	primary: in vitro derived
1899	Homo sapiens	GSM665803	DNase		iPSC	In Vitro Differentiated	CA	primary: in vitro derived
1900	Homo sapiens	GSM665802	DNase		iPSC	In Vitro Differentiated	CA	primary: in vitro derived
58045	Homo sapiens	GSM1607168	DNase			Thymus	CA	tissue
44936	Homo sapiens	GSM736594	DNase		Astrocyte	Hippocampus	CA	primary: normal
3182	Homo sapiens	GSM665799	DNase			Fetal Adrenal Gland	CA	tissue
3188	Homo sapiens	GSM595926	DNase			Fetal Brain	CA	tissue
62391	Homo sapiens	ENCSR771DAX_1	DNase			Globus Pallidus	CA	tissue
62390	Homo sapiens	ENCSR548MMD_2	DNase	BJ	Fibroblast	Skin	CA	cell line
62387	Homo sapiens	ENCSR515EWI_1	DNase	Caki2		Kidney	CA	cell line
62386	Homo sapiens	ENCSR512CWR	DNase			Umbilical Cord	CA	tissue
62385	Homo sapiens	ENCSR475VQD_2	DNase			Brain	CA	tissue
62384	Homo sapiens	ENCSR475VQD_1	DNase			Brain	CA	tissue
62383	Homo sapiens	ENCSR595CSH	DNase			Brain	CA	tissue
62381	Homo sapiens	ENCSR426IEA_1	DNase	KBM7	Myeloblast	Blood	CA	cell line
62380	Homo sapiens	ENCSR405TXU_2	DNase		Adipocyte	In Vitro Differentiated	CA	primary: in vitro derived
62376	Homo sapiens	ENCSR364MFN_1	DNase		Hepatocyte	In Vitro Differentiated	CA	primary: in vitro derived
62375	Homo sapiens	ENCSR346JWH_2	DNase	A673	Polygonal	Muscle	CA	cell line
62372	Homo sapiens	ENCSR346IHH_1	DNase	Daoy	Polygonal	Cerebellum	CA	cell line
62370	Homo sapiens	ENCSR318PRQ_1	DNase			Middle Frontal Gyrus	CA	tissue
62369	Homo sapiens	ENCSR759UNY_2	DNase			Tongue	CA	tissue
62368	Homo sapiens	ENCSR759UNY_1	DNase			Tongue	CA	tissue
62366	Homo sapiens	ENCSR257BGZ_1	DNase	ACHN		Kidney	CA	cell line
62361	Homo sapiens	ENCSR127PWK	DNase			Eye	CA	tissue
3191	Homo sapiens	GSM595923	DNase			Fetal Brain	CA	tissue
3192	Homo sapiens	GSM595922	DNase			Fetal Brain	CA	tissue
3194	Homo sapiens	GSM595920	DNase			Fetal Brain	CA	tissue
3201	Homo sapiens	GSM595913	DNase			Fetal Brain	CA	tissue
3213	Homo sapiens	GSM530653	DNase			Fetal Adrenal Gland	CA	tissue
3215	Homo sapiens	GSM530651	DNase			Fetal Brain	CA	tissue
3186	Homo sapiens	GSM595928	DNase			Fetal Brain	CA	tissue
43146	Homo sapiens	GSM1255270	DNase	LNCaP	Epithelium	Prostate	CA	cell line
55185	Homo sapiens	GSM1581831	DNase		Acute Myeloid Leukemia (AML) Cell	Peripheral Blood	CA	cancer
55174	Homo sapiens	GSM1581820	DNase		Peripheral Blood Stem Cell	Blood	CA	primary: normal
62354	Homo sapiens	ENCSR037PGI_1	DNase	RCC7860		Kidney	CA	cell line
62357	Homo sapiens	ENCSR083STA_2	DNase	MG63	Osteosarcoma Cell	Bone	CA	cell line
62358	Homo sapiens	ENCSR097BWW_1	DNase			Kidney	CA	tissue
62359	Homo sapiens	ENCSR782XFY_1	DNase			Eye	CA	tissue
43158	Homo sapiens	GSM1255282	DNase	MCF7	Epithelium	Breast	CA	cell line
64964	Homo sapiens	ENCSR964MZQ_1	DNase		Trophoblast Progenitors	Embryo	CA	primary: normal
64392	Homo sapiens	ENCSR749BWV_1	DNase			Heart	CA	tissue
44942	Homo sapiens	GSM1024750	DNase		Vascular Pericytes	Brain	CA	primary: normal
41039	Homo sapiens	GSM774242	DNase			Fetal Muscle Leg	CA	tissue
41040	Homo sapiens	GSM774218	DNase			Fetal Muscle Upper Trunk	CA	tissue
41042	Homo sapiens	GSM774202	DNase			Fetal Stomach	CA	tissue
41045	Homo sapiens	GSM774232	DNase			Fetal Stomach	CA	tissue
41049	Homo sapiens	GSM774226	DNase			Fetal Muscle Arm	CA	tissue
41050	Homo sapiens	GSM774234	DNase			Fetal Muscle Arm	CA	tissue
41053	Homo sapiens	GSM774212	DNase			Fetal Stomach	CA	tissue
41054	Homo sapiens	GSM774235	DNase			Fetal Muscle Back	CA	tissue
41061	Homo sapiens	GSM774204	DNase			Fetal Thymus	CA	tissue
41067	Homo sapiens	GSM774230	DNase			Fetal Thymus	CA	tissue
41038	Homo sapiens	GSM774244	DNase		Melanocyte	Foreskin	CA	primary: normal
41069	Homo sapiens	GSM774239	DNase			Fetal Muscle Arm	CA	tissue
78266	Homo sapiens	GSM2242135	DNase	MDAMB231	Epithelium	Breast	CA	cell line
78182	Homo sapiens	GSM2224595	DNase	SW1116			CA	cell line
78084	Homo sapiens	GSM2214074	DNase		Fibroblast		CA	cell line
41429	Homo sapiens	GSM1102738	DNase			Psoas Muscle	CA	tissue
35743	Homo sapiens	GSM623516	DNase	K562	Erythroblast	Bone Marrow	CA	cell line
45083	Homo sapiens	GSM736495	DNase	WERIRb1	Retinoblastoma	Eye	CA	cell line
45068	Homo sapiens	GSM736578	DNase	SKNSH	Neuroblast	Brain	CA	cell line
45065	Homo sapiens	GSM736522	DNase	SKNMC		Brain	CA	cell line
45064	Homo sapiens	GSM736593	DNase		Myoblast	Skeletal Muscle	CA	primary: normal
45062	Homo sapiens	GSM736617	DNase		Epithelium	Lung	CA	primary: normal
78360	Homo sapiens	GSM2214118	DNase	RH5	Rhabdomyosarcoma		CA	cell line
41035	Homo sapiens	GSM774223	DNase			Fetal Muscle Arm	CA	tissue
41031	Homo sapiens	GSM774224	DNase			Fetal Muscle Back	CA	tissue
41025	Homo sapiens	GSM723024	DNase	IMR90	Fibroblast	Lung	CA	cell line
40856	Homo sapiens	GSM817171	DNase			Fetal Muscle Back	CA	tissue
40860	Homo sapiens	GSM817166	DNase		T Lymphocyte	Blood	CA	primary: normal
40864	Homo sapiens	GSM817167	DNase			Fetal Adrenal Gland	CA	tissue
40865	Homo sapiens	GSM817178	DNase			Fetal Muscle Arm	CA	tissue
40867	Homo sapiens	GSM817191	DNase			Fetal Muscle Arm	CA	tissue
40869	Homo sapiens	GSM817158	DNase			Fetal Skin	CA	tissue
40884	Homo sapiens	GSM1014510	DNase		Fibroblast	Connective Tissue	CA	primary: normal
40886	Homo sapiens	GSM1014512	DNase		Fibroblast	Skin	CA	primary: normal
40894	Homo sapiens	GSM1014541	DNase		Th17 Cell		CA	primary: normal
40917	Homo sapiens	GSM1014533	DNase		Endothelial Cell	Vascular	CA	primary: normal
40919	Homo sapiens	GSM1014535	DNase	RPMI7951	Melanoma Cell	Skin	CA	cell line
40923	Homo sapiens	GSM1014508	DNase		Astrocyte	Spinal Cord	CA	primary: normal
40928	Homo sapiens	GSM1014526	DNase	GM12865	B Cell	Blood	CA	cell line
40933	Homo sapiens	GSM1014527	DNase	AG10803	Fibroblast	Skin	CA	cell line
40936	Homo sapiens	GSM1014515	DNase		Myocyte	Heart	CA	primary: normal
40941	Homo sapiens	GSM1014517	DNase	A549	Epithelium	Lung	CA	cell line
40943	Homo sapiens	GSM1014531	DNase		Embryonic Fibroblast	Foreskin	CA	primary: normal
40948	Homo sapiens	GSM1014536	DNase	T47D	Epithelium	Mammary Gland	CA	cell line
40949	Homo sapiens	GSM1014534	DNase	HGF	Fibroblast	Gingiva	CA	cell line
40963	Homo sapiens	GSM1014521	DNase		Th2 Cell		CA	primary: normal
40966	Homo sapiens	GSM1014513	DNase	NB4	Promyelocytic Cell	Blood	CA	cell line
40967	Homo sapiens	GSM1014540	DNase		Th1 Cell		CA	primary: normal
41024	Homo sapiens	GSM723021	DNase			Fetal Brain	CA	tissue
45060	Homo sapiens	GSM736539	DNase	RPTEC	Epithelium	Kidney	CA	cell line
45055	Homo sapiens	GSM1024743	DNase	PrEC	Epithelium	Prostate	CA	cell line
78243	Homo sapiens	GSM2224587	DNase	Caco2	Epithelium	Colon	CA	cell line
45042	Homo sapiens	GSM1024781	DNase		Epithelium	Bronchia	CA	primary: normal
45049	Homo sapiens	GSM736612	DNase		Fibroblast	Lung	CA	primary: normal
45048	Homo sapiens	GSM736545	DNase	NHEK	Keratinocyte	Skin	CA	cell line
40802	Homo sapiens	GSM1027341	DNase			Fetal Muscle Back	CA	tissue
45043	Homo sapiens	GSM736520	DNase		Fibroblast	Dermal Skin	CA	primary: normal
47604	Homo sapiens	GSM1251561	DNase	L1236	Hodgkin Lymphoma Cell	Blood	CA	cell line
47605	Homo sapiens	GSM1251562	DNase	L428	B Cell	Blood	CA	cell line
47606	Homo sapiens	GSM1251563	DNase	L591	B Cell	Blood	CA	cell line
47607	Homo sapiens	GSM1251564	DNase	Reh	Pro-B Lymphoblastic Leukemia Cell	Blood	CA	cell line
47608	Homo sapiens	GSM1251565	DNase	Namalwa	B Cell		CA	cell line
45051	Homo sapiens	GSM1024751	DNase	NT2D1	Embryonal Carcinoma Cell	Embryo	CA	cell line
45053	Homo sapiens	GSM736519	DNase	PANC1		Pancreas	CA	cell line
45028	Homo sapiens	GSM1024773	DNase	M059J	Glioblastoma Cell	Brain	CA	cell line
49066	Homo sapiens	GSM1406342	DNase		Macrophage	In Vitro Differentiation	CA	primary: in vitro derived
45024	Homo sapiens	GSM1024787	DNase	LHCNM2	Myoblast	Skeletal Muscle	CA	cell line
45013	Homo sapiens	GSM1024788	DNase		Myotube	Skeletal Muscle	CA	primary: in vitro derived
45005	Homo sapiens	GSM736527	DNase		Epithelium	Kidney	CA	primary: normal
44971	Homo sapiens	GSM736626	DNase	HL60	Promyeloblast	Blood	CA	cell line
44960	Homo sapiens	GSM736564	DNase	HeLaS3	Epithelium	Cervix	CA	cell line
44943	Homo sapiens	GSM1024769	DNase		Vascular Smooth Muscle Cell	Brain	CA	primary: normal
33596	Homo sapiens	GSM748509	DNase	HepG2	Epithelium	Liver	CA	cell line
45036	Homo sapiens	GSM1024791	DNase		Monocyte	Blood	CA	primary: normal
42167	Homo sapiens	GSM1224668	DNase	HCT116	Colorectal Cancer Cell	Colon	CA	cell line
40804	Homo sapiens	GSM1027331	DNase			Fetal Stomach	CA	tissue
42144	Homo sapiens	GSM1220608	DNase			Fetal Skin Upper Back	CA	tissue
42143	Homo sapiens	GSM1220607	DNase			Fetal Skin Abdomen	CA	tissue
42146	Homo sapiens	GSM1220610	DNase			Fetal Skin Quadriceps Right	CA	tissue
42145	Homo sapiens	GSM1220609	DNase			Fetal Skin Biceps Right	CA	tissue
77255	Homo sapiens	GSM2574811	DPF1	MCF7	Epithelium	Breast	factor	cell line
63061	Homo sapiens	ENCSR234VCE_2	DPF2	MCF7	Epithelium	Breast	factor	cell line
64319	Homo sapiens	ENCSR715CCR_1	DPF2	K562	Erythroblast	Bone Marrow	factor	cell line
42711	Homo sapiens	GSM1239451	DR1	LoVo	Colon Adenocarcinoma	Colon	factor	cell line
74650	Homo sapiens	GSM2574793	DRAP1	GM12878	B Cell	Blood	factor	cell line
62572	Homo sapiens	ENCSR030OKC_1	DROSHA	K562	Erythroblast	Bone Marrow	factor	cell line
63271	Homo sapiens	ENCSR316JQA_2	DROSHA	HepG2	Epithelium	Liver	factor	cell line
68379	Homo sapiens	GSM2068363	DUX4	LHCNM2	Myoblast	Skeletal Muscle	factor	cell line
5822	Homo sapiens	GSM837613	DUX4		Myoblast	Muscle	factor	primary: normal
52718	Homo sapiens	GSM1556079	DYRK1A	HeLa	Epithelium	Cervix	factor	cell line
52715	Homo sapiens	GSM1556076	DYRK1A	T98G	Glioblastoma Cell	Brain	factor	cell line
70953	Homo sapiens	GSM1976302	E2F1	Raji	B Cell	Blood	factor	cell line
56252	Homo sapiens	GSM1526876	E2F1	HMECTERT	Epithelium	Mammary Gland	factor	cell line
70860	Homo sapiens	GSM1693900	E2F1	hTERTRPE1	Epithelium		factor	cell line
70857	Homo sapiens	GSM1693906	E2F1	U2OS	Osteosarcoma Cell	Bone	factor	cell line
44312	Homo sapiens	GSM1207889	E2F1	LNCaP	Epithelium	Prostate	factor	cell line
53013	Homo sapiens	GSM1656410	E2F1	LNCaPabl	Epithelium	Prostate	factor	cell line
45750	Homo sapiens	GSM935366	E2F1	HeLaS3	Epithelium	Cervix	factor	cell line
75043	Homo sapiens	GSM2501567	E2F1	MDAMB231	Epithelium	Breast	factor	cell line
75924	Homo sapiens	GSM2132552	E2F1	MM1S	B Cell	Blood	factor	cell line
1212	Homo sapiens	GSM558469	E2F1	HeLa	Epithelium	Cervix	factor	cell line
41481	Homo sapiens	GSM1133656	E2F1	OCLY1	B Cell	Bone Marrow	factor	cell line
67456	Homo sapiens	GSM2046834	E2F1		Mesenchymal Stem Cell	Umbilical Cord	factor	primary: normal
2278	Homo sapiens	GSM699989	E2F1_mutant	MCF7	Epithelium	Breast	factor	cell line
38865	Homo sapiens	GSM1208606	E2F2	LoVo	Colon Adenocarcinoma	Colon	factor	cell line
42712	Homo sapiens	GSM1239452	E2F3	LoVo	Colon Adenocarcinoma	Colon	factor	cell line
45752	Homo sapiens	GSM935365	E2F4	HeLaS3	Epithelium	Cervix	factor	cell line
45951	Homo sapiens	GSM935600	E2F4	K562	Erythroblast	Bone Marrow	factor	cell line
49480	Homo sapiens	GSM1463919	E2F4		Retinal Pigment Cell	Retina	factor	primary: normal
3225	Homo sapiens	GSM599837	E2F4		Adipocyte	Adipose	factor	primary: in vitro derived
38714	Homo sapiens	GSM1208607	E2F4	LoVo	Colon Adenocarcinoma	Colon	factor	cell line
45617	Homo sapiens	GSM935330	E2F4	GM12878	B Cell	Blood	factor	cell line
63739	Homo sapiens	ENCSR505NMN_1	E2F4	MCF7	Epithelium	Breast	factor	cell line
46000	Homo sapiens	GSM935400	E2F4	MCF10A	Epithelium	Breast	factor	cell line
64303	Homo sapiens	ENCSR709DRM_2	E2F5	K562	Erythroblast	Bone Marrow	factor	cell line
46071	Homo sapiens	GSM1010766	E2F6	A549	Epithelium	Lung	factor	cell line
45898	Homo sapiens	GSM935597	E2F6	K562	Erythroblast	Bone Marrow	factor	cell line
46177	Homo sapiens	GSM1010899	E2F6	H1	Embryonic Stem Cell (ESC)	Embryo	factor	cell line
45776	Homo sapiens	GSM935476	E2F6	HeLaS3	Epithelium	Cervix	factor	cell line
38591	Homo sapiens	GSM991661	E2F7	IMR90	Fibroblast	Lung	factor	cell line
38698	Homo sapiens	GSM1208730	E2F7	LoVo	Colon Adenocarcinoma	Colon	factor	cell line
38804	Homo sapiens	GSM1208731	E2F8	LoVo	Colon Adenocarcinoma	Colon	factor	cell line
59344	Homo sapiens	GSM1958038	EBF1	MutuI	B Cell		factor	cell line
59345	Homo sapiens	GSM1958039	EBF1	LCL	Lymphoblast	Blood	factor	cell line
45656	Homo sapiens	GSM935375	EBF1	GM12878	B Cell	Blood	factor	cell line
76849	Homo sapiens	GSM2410317	EBF3	SKNSH	Neuroblast	Brain	factor	cell line
38173	Homo sapiens	GSM1153765	EBNA2	MutuIII	B Cell		factor	cell line
38174	Homo sapiens	GSM1153766	EBNA3	MutuIII	B Cell		factor	cell line
43364	Homo sapiens	GSM1273053	EBNA3C		B Cell	Blood	factor	primary: normal
50371	Homo sapiens	GSM1427066	EED		Proerythroblast	Fetal Liver	factor	primary: in vitro derived
41187	Homo sapiens	GSM1045472	EED	DU145	Epithelium	Prostate	factor	cell line
62965	Homo sapiens	ENCSR199WXF_2	EED	GM12878	B Cell	Blood	factor	cell line
49448	Homo sapiens	GSM1462477	EGLN2	T47D	Epithelium	Mammary Gland	factor	cell line
46126	Homo sapiens	GSM803434	EGR1	GM12878	B Cell	Blood	factor	cell line
46086	Homo sapiens	GSM1010888	EGR1	ECC1	Epithelium	Endometrium	factor	cell line
46169	Homo sapiens	GSM803430	EGR1	H1	Embryonic Stem Cell (ESC)	Embryo	factor	cell line
46214	Homo sapiens	GSM1010846	EGR1	HCT116	Colorectal Cancer Cell	Colon	factor	cell line
46298	Homo sapiens	GSM803414	EGR1	K562	Erythroblast	Bone Marrow	factor	cell line
38684	Homo sapiens	GSM1208608	EGR1	LoVo	Colon Adenocarcinoma	Colon	factor	cell line
46319	Homo sapiens	GSM1010844	EGR1	MCF7	Epithelium	Breast	factor	cell line
34567	Homo sapiens	GSM785504	EGR2		Macrophage	Blood	factor	primary: in vitro derived
64861	Homo sapiens	ENCSR919CZU_2	EGR2	HEK293	Epithelium	Embryonic Kidney	factor	cell line
65186	Homo sapiens	GSM2026802	EGR3	HEK293	Epithelium	Embryonic Kidney	factor	cell line
50819	Homo sapiens	GSM1548071	EHF	Calu3	Epithelium	Lung	factor	cell line
38657	Homo sapiens	GSM1208609	EHF	LoVo	Colon Adenocarcinoma	Colon	factor	cell line
71037	Homo sapiens	GSM2183948	EHMT2	T5088	Cancer Stem Cell	Colon	factor	cell line
56446	Homo sapiens	GSM1644649	EHMT2	HEK293T	Epithelium	Embryonic Kidney	factor	cell line
49870	Homo sapiens	GSM1517560	ELF1	SKNMC		Brain	factor	cell line
74429	Homo sapiens	GSM2224586	ELF1	COLO320	Colorectal Cancer Cell	Colon Adenocarcinoma Tumor	factor	cell line
46127	Homo sapiens	GSM803496	ELF1	GM12878	B Cell	Blood	factor	cell line
46323	Homo sapiens	GSM1010764	ELF1	MCF7	Epithelium	Breast	factor	cell line
38756	Homo sapiens	GSM1208610	ELF1	LoVo	Colon Adenocarcinoma	Colon	factor	cell line
46059	Homo sapiens	GSM1010790	ELF1	A549	Epithelium	Lung	factor	cell line
46355	Homo sapiens	GSM1010751	ELF1	SKNSH	Neuroblast	Brain	factor	cell line
65014	Homo sapiens	ENCSR975SSR_2	ELF1	K562	Erythroblast	Bone Marrow	factor	cell line
37578	Homo sapiens	GSM1122313	ELF1	ME1	Leukemia Cell		factor	cell line
46202	Homo sapiens	GSM1010765	ELF1	HCT116	Colorectal Cancer Cell	Colon	factor	cell line
46254	Homo sapiens	GSM803415	ELF1	HepG2	Epithelium	Liver	factor	cell line
38739	Homo sapiens	GSM1208612	ELF2	LoVo	Colon Adenocarcinoma	Colon	factor	cell line
67615	Homo sapiens	GSM1574273	ELF3	CFPAC1	Pancreatic Ductal Adenocarcinoma Cell	Pancreatic Ductal	factor	cell line
38646	Homo sapiens	GSM1208732	ELF3	LoVo	Colon Adenocarcinoma	Colon	factor	cell line
33467	Homo sapiens	GSM773913	ELF5	T47D	Epithelium	Mammary Gland	factor	cell line
63321	Homo sapiens	ENCSR338QAC_1	ELK1	K562	Erythroblast	Bone Marrow	factor	cell line
45636	Homo sapiens	GSM935345	ELK1	GM12878	B Cell	Blood	factor	cell line
45729	Homo sapiens	GSM935326	ELK1	HeLaS3	Epithelium	Cervix	factor	cell line
63433	Homo sapiens	ENCSR382WLL_2	ELK1	MCF7	Epithelium	Breast	factor	cell line
64165	Homo sapiens	ENCSR664OKA_1	ELK1	IMR90	Fibroblast	Lung	factor	cell line
50434	Homo sapiens	GSM1466691	ELK3	HUVEC	Endothelial Cell	Umbilical Vein	factor	cell line
1215	Homo sapiens	GSM608161	ELK4	HeLaS3	Epithelium	Cervix	factor	cell line
1173	Homo sapiens	GSM700360	ELK4	HEK293	Epithelium	Embryonic Kidney	factor	cell line
55645	Homo sapiens	GSM1727075	ELL2	HCT116	Colorectal Cancer Cell	Colon	factor	cell line
49003	Homo sapiens	GSM1405088	ELL2	HeLa	Epithelium	Cervix	factor	cell line
85993	Homo sapiens	GSM1959090	EMSY	HeLa	Epithelium	Cervix	factor	cell line
85994	Homo sapiens	GSM1959091	EMSY	HeLa	Epithelium	Cervix	factor	cell line
63362	Homo sapiens	ENCSR350XWY_1	EMSY	K562	Erythroblast	Bone Marrow	factor	cell line
44562	Homo sapiens	GSM1327160	EMX1	HEK293FT		Kidney	factor	cell line
74315	Homo sapiens	GSM2183710	ENL-FKBP	MV411	Leukemia Cell	Blood	factor	cell line
51448	Homo sapiens	GSM1505630	EOMES		Mesendoderm Cell	In Vitro Differentiated	factor	primary: in vitro derived
1006	Homo sapiens	GSM640691	EOMES		Early Endoderm	In Vitro Differentiated	factor	primary: in vitro derived
42907	Homo sapiens	GSM1240110	EP300	HCT116	Colorectal Cancer Cell	Colon	factor	cell line
42633	Homo sapiens	GSM1239069	EP300	HEK293	Epithelium	Embryonic Kidney	factor	cell line
43111	Homo sapiens	GSM1252943	EP300	CUTLL1	T Lymphocyte	Blood	factor	cell line
73522	Homo sapiens	GSM2330583	EP300	SUM159PT	Human Breast Cancer Cell	Breast	factor	cell line
43074	Homo sapiens	GSM1249890	EP300	HEK293T	Epithelium	Embryonic Kidney	factor	cell line
75837	Homo sapiens	GSM2214116	EP300	Rh4	Rhabdomyosarcoma	Muscle	factor	cell line
46039	Homo sapiens	GSM1003626	EP300	SKNSH	Neuroblast	Brain	factor	cell line
46056	Homo sapiens	GSM1010827	EP300	A549	Epithelium	Lung	factor	cell line
35089	Homo sapiens	GSM898055	EP300	OCILy1	B Cell	Bone Marrow	factor	cell line
2751	Homo sapiens	GSM525270	EP300	T98G	Glioblastoma Cell	Brain	factor	cell line
45728	Homo sapiens	GSM935500	EP300	HeLaS3	Epithelium	Cervix	factor	cell line
84010	Homo sapiens	GSM2356672	EP300	BICR31	Squamous Cell Carcinoma	Head And Neck	factor	cell line
36908	Homo sapiens	GSM835863	EP300	SKNO1	Myeloblast	Bone Marrow	factor	cell line
56233	Homo sapiens	GSM1517095	EP300	HeLa	Epithelium	Cervix	factor	cell line
48272	Homo sapiens	GSM1333964	EP300	GM12878	B Cell	Blood	factor	cell line
46165	Homo sapiens	GSM803542	EP300	H1	Embryonic Stem Cell (ESC)	Embryo	factor	cell line
46363	Homo sapiens	GSM803495	EP300	SKNSH_RA	Neuron	Brain	factor	cell line
87438	Homo sapiens	GSM2550195	EP300		Cardiac Progenitor Cell	Fetal Heart	factor	primary: normal
55572	Homo sapiens	GSM1703917	EP300	DOHH2	B Cell		factor	cell line
3232	Homo sapiens	GSM602299	EP300	NEC	Neuroectoderm	In Vitro Differentiation	factor	cell line
46225	Homo sapiens	GSM803499	EP300	HepG2	Epithelium	Liver	factor	cell line
56815	Homo sapiens	GSM1817182	EP300		Cranial Neural Crest Cell (Cnccs)	In Vitro Differentiated	factor	primary: in vitro derived
69250	Homo sapiens	GSM1970524	EP300		Cortex	Kidney	factor	primary: normal
37976	Homo sapiens	GSM749524	EP300	NB4	Promyelocytic Cell	Blood	factor	cell line
68918	Homo sapiens	GSM2029580	EP300	ZR7530	Epithelium	Mammary Gland	factor	cell line
49414	Homo sapiens	GSM1442789	EP300	IMR90	Fibroblast	Lung	factor	cell line
49871	Homo sapiens	GSM1517561	EP300	SKNMC		Brain	factor	cell line
55838	Homo sapiens	GSM1820943	EP300	TC797	NMC		factor	cell line
1007	Homo sapiens	GSM602291	EP300	H9	Embryonic Stem Cell (ESC)	Embryo	factor	cell line
72355	Homo sapiens	GSM2026059	EP300	Kasumi1	Myeloblast	Blood	factor	cell line
45517	Homo sapiens	GSM1003514	EP300		Osteoblast	Bone	factor	primary: normal
86023	Homo sapiens	GSM2543138	EP300	ZNF532NUT24335	NMC		factor	cell line
45963	Homo sapiens	GSM935401	EP300	K562	Erythroblast	Bone Marrow	factor	cell line
53971	Homo sapiens	GSM1669027	EP300	T47D	Epithelium	Mammary Gland	factor	cell line
54009	Homo sapiens	GSM1669065	EP300	MCF7	Epithelium	Breast	factor	cell line
51249	Homo sapiens	GSM1438990	EP300		B Cell Precursor	Bone Marrow	factor	cancer
58194	Homo sapiens	GSM1645719	EP300		Keratinocyte	Skin	factor	primary: normal
37576	Homo sapiens	GSM1122317	EP300	ME1	Leukemia Cell		factor	cell line
81281	Homo sapiens	GSM2550216	EP300		Fibroblast	Fetal Heart	factor	primary: normal
67835	Homo sapiens	GSM1961132	EP300	LP1			factor	cell line
38762	Homo sapiens	GSM1208613	EP300	LoVo	Colon Adenocarcinoma	Colon	factor	cell line
5578	Homo sapiens	GSM807735	EP300		myocyte	Heart	factor	primary: normal
33436	Homo sapiens	GSM971336	EP300			Blood	factor	tissue
50162	Homo sapiens	GSM1340264	EP300	C42	Epithelium	Prostate	factor	cell line
81576	Homo sapiens	GSM2550230	EP300		iPSC	In Vitro Differentiated	factor	primary: in vitro derived
46097	Homo sapiens	GSM1010759	EP300	ECC1	Epithelium	Endometrium	factor	cell line
84782	Homo sapiens	GSM2550244	EP300		Endothelial Cell	Fetal Heart	factor	primary: normal
85166	Homo sapiens	GSM1711857	EP400	MKL1	Merkel Cell Carcinoma		factor	cell line
59014	Homo sapiens	GSM1901942	EP400	U2OS	Osteosarcoma Cell	Bone	factor	cell line
42713	Homo sapiens	GSM1239453	EPAS1	LoVo	Colon Adenocarcinoma	Colon	factor	cell line
55397	Homo sapiens	GSM1642769	EPAS1	786O	Epithelium	Kidney	factor	cell line
47087	Homo sapiens	GSM1056835	EPAS1		Macrophage	Blood	factor	primary: in vitro derived
76527	Homo sapiens	GSM1705250	EPC1	K562	Erythroblast	Bone Marrow	factor	cell line
57110	Homo sapiens	GSM1875141	EPCAM	RL952		Uterus	factor	cell line
41412	Homo sapiens	GSM1092545	ERCC2	HT1080	Fibrosarcoma Cell	Connective Tissue	factor	cell line
41411	Homo sapiens	GSM1092544	ERCC3	HT1080	Fibrosarcoma Cell	Connective Tissue	factor	cell line
49030	Homo sapiens	GSM1405134	ERCC6	CS1AN	Fibroblast	Skin	factor	cell line
81883	Homo sapiens	GSM2612449	ERF	VCaP	Epithelium	Prostate	factor	cell line
38643	Homo sapiens	GSM1208614	ERF	LoVo	Colon Adenocarcinoma	Colon	factor	cell line
86806	Homo sapiens	GSM2576175	ERG		Human Aortic Endothelial Cell (HAEC)	Heart Aortic	factor	primary: normal
35298	Homo sapiens	GSM585590	ERG	SKNO1	Myeloblast	Bone Marrow	factor	cell line
33458	Homo sapiens	GSM585608	ERG		Hematopoietic Stem Cell	Blood	factor	cancer
32939	Homo sapiens	GSM927071	ERG	RWPE1	Epithelium	Prostate	factor	cell line
8655	Homo sapiens	GSM717396	ERG	VCaP	Epithelium	Prostate	factor	cell line
36246	Homo sapiens	GSM1097879	ERG		Hematopoietic Progenitor Cell	Bone Marrow	factor	primary: normal
72359	Homo sapiens	GSM2026052	ERG	Kasumi1	Myeloblast	Blood	factor	cell line
53297	Homo sapiens	GSM1480736	ERG	TSU1621MT			factor	cell line
37639	Homo sapiens	GSM726985	ERG	K562	Erythroblast	Bone Marrow	factor	cell line
37583	Homo sapiens	GSM1122314	ERG	ME1	Leukemia Cell		factor	cell line
76412	Homo sapiens	GSM2139818	ESCO2	vu1199FSV43			factor	cell line
83332	Homo sapiens	GSM2797111	ESR1			Breast	factor	tissue
83331	Homo sapiens	GSM2797110	ESR1			Breast	factor	tissue
83328	Homo sapiens	GSM2797115	ESR1			Breast	factor	tissue
83327	Homo sapiens	GSM2797114	ESR1			Breast	factor	tissue
83326	Homo sapiens	GSM2797117	ESR1			Breast	factor	tissue
83325	Homo sapiens	GSM2797116	ESR1			Breast	factor	tissue
82073	Homo sapiens	GSM2797074	ESR1			Breast	factor	tissue
85648	Homo sapiens	GSM2125143	ESR1	MCF7	Epithelium	Breast	factor	cell line
73996	Homo sapiens	GSM2467305	ESR1			Endometrioid Adenocarcinoma	factor	tissue
73999	Homo sapiens	GSM2467302	ESR1			Endometrioid Adenocarcinoma	factor	tissue
50064	Homo sapiens	GSM1076112	ESR1	NCIH660	Epithelium	Prostate	factor	cell line
87458	Homo sapiens	GSM2797105	ESR1			Breast	factor	tissue
87459	Homo sapiens	GSM2797104	ESR1			Breast	factor	tissue
87466	Homo sapiens	GSM2797106	ESR1			Breast	factor	tissue
74000	Homo sapiens	GSM2467301	ESR1			Endometrioid Adenocarcinoma	factor	tissue
72508	Homo sapiens	GSM2443983	ESR1			Breast	factor	tissue
85653	Homo sapiens	GSM2125145	ESR1	MCF7	Epithelium	Breast	factor	cell line
82072	Homo sapiens	GSM2797075	ESR1			Breast	factor	tissue
38836	Homo sapiens	GSM1208737	ESR1	LoVo	Colon Adenocarcinoma	Colon	factor	cell line
71969	Homo sapiens	GSM641426	ESR1	U2OS	Osteosarcoma Cell	Bone	factor	cell line
33513	Homo sapiens	GSM798428	ESR1	T47D	Epithelium	Mammary Gland	factor	cell line
33509	Homo sapiens	GSM798433	ESR1	TAM_R	Epithelium	Mammary Gland	factor	cell line
83942	Homo sapiens	GSM2797100	ESR1			Breast	factor	tissue
86527	Homo sapiens	GSM2797113	ESR1			Breast	factor	tissue
33491	Homo sapiens	GSM798435	ESR1	MCF7	Epithelium	Breast	factor	cell line
86546	Homo sapiens	GSM2797119	ESR1			Breast	factor	tissue
69905	Homo sapiens	GSM2144746	ESR1			Endometrioid Adenocarcinoma	factor	tissue
33484	Homo sapiens	GSM798431	ESR1	BT474	Epithelium	Mammary Gland	factor	cell line
69902	Homo sapiens	GSM2144750	ESR1			Endometrioid Adenocarcinoma	factor	tissue
86560	Homo sapiens	GSM2664041	ESR1	Ishikawa	Epithelium	Uterus	factor	cell line
86729	Homo sapiens	GSM2797086	ESR1			Breast	factor	tissue
86732	Homo sapiens	GSM2797081	ESR1			Breast	factor	tissue
69899	Homo sapiens	GSM2144754	ESR1			Endometrioid Adenocarcinoma	factor	tissue
74832	Homo sapiens	GSM2476829	ESR1	T47D	Epithelium	Mammary Gland	factor	cell line
69896	Homo sapiens	GSM2144758	ESR1			Endometrioid Adenocarcinoma	factor	tissue
69894	Homo sapiens	GSM2144760	ESR1			Endometrioid Adenocarcinoma	factor	tissue
5547	Homo sapiens	GSM811215	ESR1	H3396	Epithelium	Mammary Gland	factor	cell line
72506	Homo sapiens	GSM2443987	ESR1			Breast	factor	tissue
86209	Homo sapiens	GSM2670868	ESR1	SUM44		Breast	factor	cell line
36104	Homo sapiens	GSM798393	ESR1		Epithelium	Mammary Gland	factor	cancer
72504	Homo sapiens	GSM2443991	ESR1			Breast	factor	tissue
8393	Homo sapiens	GSM675073	ESR1	MCF7LTED	Epithelium	Mammary Gland	factor	cell line
82849	Homo sapiens	GSM2797091	ESR1			Breast	factor	tissue
87528	Homo sapiens	GSM2797109	ESR1			Breast	factor	tissue
72498	Homo sapiens	GSM2444003	ESR1			Breast	factor	tissue
82848	Homo sapiens	GSM2797092	ESR1			Breast	factor	tissue
74115	Homo sapiens	GSM2305320	ESR1	MCF7	Epithelium	Breast	factor	cell line
82847	Homo sapiens	GSM2797093	ESR1			Breast	factor	tissue
46103	Homo sapiens	GSM803422	ESR1	ECC1	Epithelium	Endometrium	factor	cell line
86526	Homo sapiens	GSM2797112	ESR1			Breast	factor	tissue
68859	Homo sapiens	GSM1858637	ESR1	ZR751	Breast Cancer Cell	Breast	factor	cell line
74007	Homo sapiens	GSM2467294	ESR1			Endometrioid Adenocarcinoma	factor	tissue
42615	Homo sapiens	GSM1235008	ESR1	MDAMB134	Epithelium	Mammary Gland	factor	cell line
82845	Homo sapiens	GSM2797098	ESR1			Breast	factor	tissue
68324	Homo sapiens	GSM1556928	ESR1	LY2		Breast	factor	cell line
68325	Homo sapiens	GSM1319626	ESR1	LetR		Breast	factor	cell line
82844	Homo sapiens	GSM2797099	ESR1			Breast	factor	tissue
82380	Homo sapiens	GSM2670871	ESR1	LTED		Breast	factor	cell line
50063	Homo sapiens	GSM1076111	ESR1	VCaP	Epithelium	Prostate	factor	cell line
82850	Homo sapiens	GSM2797090	ESR1			Breast	factor	tissue
87473	Homo sapiens	GSM2797102	ESR1			Breast	factor	tissue
87472	Homo sapiens	GSM2797103	ESR1			Breast	factor	tissue
82851	Homo sapiens	GSM2797097	ESR1			Breast	factor	tissue
82854	Homo sapiens	GSM2797094	ESR1			Breast	factor	tissue
69891	Homo sapiens	GSM2144764	ESR1			Endometrioid Adenocarcinoma	factor	tissue
82853	Homo sapiens	GSM2797095	ESR1			Breast	factor	tissue
87467	Homo sapiens	GSM2797101	ESR1			Breast	factor	tissue
74003	Homo sapiens	GSM2467298	ESR1			Endometrioid Adenocarcinoma	factor	tissue
72500	Homo sapiens	GSM2443999	ESR1			Breast	factor	tissue
72502	Homo sapiens	GSM2443995	ESR1			Breast	factor	tissue
82852	Homo sapiens	GSM2797096	ESR1			Breast	factor	tissue
82075	Homo sapiens	GSM2797076	ESR1			Breast	factor	tissue
34675	Homo sapiens	GSM1168432	ESR2	C412			factor	cell line
45796	Homo sapiens	GSM935621	ESRRA	HepG2	Epithelium	Liver	factor	cell line
67367	Homo sapiens	GSM1969223	ESRRA	BT474	Epithelium	Mammary Gland	factor	cell line
45627	Homo sapiens	GSM1003605	ESRRA	GM12878	B Cell	Blood	factor	cell line
63824	Homo sapiens	ENCSR534VHI_2	ETS1		iPSC		factor	primary: in vitro derived
46068	Homo sapiens	GSM1010829	ETS1	A549	Epithelium	Lung	factor	cell line
49238	Homo sapiens	GSM1424526	ETS1	DU145	Epithelium	Prostate	factor	cell line
44092	Homo sapiens	GSM1056930	ETS1		T Lymphocyte	Blood	factor	primary: normal
49243	Homo sapiens	GSM1424531	ETS1	PANC1		Pancreas	factor	cell line
46278	Homo sapiens	GSM803442	ETS1	K562	Erythroblast	Bone Marrow	factor	cell line
5928	Homo sapiens	GSM738821	ETS1	RWPE1	Epithelium	Prostate	factor	cell line
1938	Homo sapiens	GSM449525	ETS1	JurkatE61	T Lymphocyte	Blood	factor	cell line
43097	Homo sapiens	GSM1252929	ETS1	CUTLL1	T Lymphocyte	Blood	factor	cell line
72623	Homo sapiens	GSM2442780	ETS1		HUVEC (Human Umbilical Vein Endothelial Cells)	Umbilical Vein	factor	primary: normal
46117	Homo sapiens	GSM803510	ETS1	GM12878	B Cell	Blood	factor	cell line
38712	Homo sapiens	GSM1208738	ETS2	LoVo	Colon Adenocarcinoma	Colon	factor	cell line
63993	Homo sapiens	ENCSR596IKD_2	ETS2	K562	Erythroblast	Bone Marrow	factor	cell line
39372	Homo sapiens	GSM1145322	ETV1	LNCaP	Epithelium	Prostate	factor	cell line
63177	Homo sapiens	ENCSR277DMR_2	ETV1	K562	Erythroblast	Bone Marrow	factor	cell line
534	Homo sapiens	GSM558678	ETV1	GIST48	Mesenchymal Stem Cell	Stomach	factor	cell line
38770	Homo sapiens	GSM1208616	ETV4	LoVo	Colon Adenocarcinoma	Colon	factor	cell line
64317	Homo sapiens	ENCSR714YZG_1	ETV4	HepG2	Epithelium	Liver	factor	cell line
5924	Homo sapiens	GSM738817	ETV4	PC3	Epithelium	Prostate	factor	cell line
42714	Homo sapiens	GSM1239454	ETV5	LoVo	Colon Adenocarcinoma	Colon	factor	cell line
74647	Homo sapiens	GSM2574796	ETV6	GM12878	B Cell	Blood	factor	cell line
38647	Homo sapiens	GSM1208739	ETV7	LoVo	Colon Adenocarcinoma	Colon	factor	cell line
87346	Homo sapiens	GSM2371322	EZH1		Hematopoietic Stem Cell	In Vitro Differentiated	factor	primary: in vitro derived
50374	Homo sapiens	GSM1427069	EZH1		Proerythroblast	Fetal Liver	factor	primary: in vitro derived
50375	Homo sapiens	GSM1427070	EZH2		Proerythroblast	Fetal Liver	factor	primary: in vitro derived
8664	Homo sapiens	GSM717405	EZH2	VCaP	Epithelium	Prostate	factor	cell line
74197	Homo sapiens	GSM2265654	EZH2			Pontine	factor	tissue
74196	Homo sapiens	GSM2265655	EZH2			Pontine	factor	tissue
38715	Homo sapiens	GSM1208741	EZH2	LoVo	Colon Adenocarcinoma	Colon	factor	cell line
84554	Homo sapiens	GSM2947308	EZH2	KG1	Acute Myeloid Leukemia (AML) Cell	Bone Marrow	factor	cell line
45348	Homo sapiens	GSM1003523	EZH2		Myoblast	Skeletal Muscle	factor	primary: in vitro derived
35644	Homo sapiens	GSM1129363	EZH2	WSUDLCL2	B Cell	Lymph Node	factor	cell line
45229	Homo sapiens	GSM1003524	EZH2	H1	Embryonic Stem Cell (ESC)	Embryo	factor	cell line
45215	Homo sapiens	GSM1003498	EZH2	GM12878	B Cell	Blood	factor	cell line
41788	Homo sapiens	GSM1180129	EZH2	MRCiPS25	Fibroblast	In Vitro Differentiation	factor	cell line
45192	Homo sapiens	GSM1003522	EZH2	DND41	T Lymphocyte	Blood	factor	cell line
45312	Homo sapiens	GSM1003501	EZH2		Epithelium	Mammary Gland	factor	primary: normal
34326	Homo sapiens	GSM969562	EZH2	LNCaPabl	Epithelium	Prostate	factor	cell line
35657	Homo sapiens	GSM1129364	EZH2	Pfeiffer	B Cell	Lymph Node	factor	cell line
35655	Homo sapiens	GSM1129360	EZH2	SUDHL5	B Cell	Lymph Node	factor	cell line
45370	Homo sapiens	GSM1003518	EZH2		HUVEC (Human Umbilical Vein Endothelial Cells)	Umbilical Vein	factor	primary: normal
35650	Homo sapiens	GSM1129358	EZH2	OCILy7	B Cell	Blood	factor	cell line
35647	Homo sapiens	GSM1129359	EZH2	Farage	B Cell	Lymph Node	factor	cell line
41802	Homo sapiens	GSM1180143	EZH2		iPSC	In Vitro Differentiated	factor	primary: in vitro derived
35640	Homo sapiens	GSM1129362	EZH2	SUDHL6	B Cell	Lymph Node	factor	cell line
45459	Homo sapiens	GSM1003532	EZH2	NHA	Astrocyte	Brain	factor	cell line
74213	Homo sapiens	GSM2265632	EZH2	SF8628	Glioma Cell	Pontine	factor	cell line
45294	Homo sapiens	GSM1003487	EZH2	HepG2	Epithelium	Liver	factor	cell line
45498	Homo sapiens	GSM1003529	EZH2		Fibroblast	Lung	factor	primary: normal
45490	Homo sapiens	GSM1003489	EZH2	NHEK	Keratinocyte	Skin	factor	cell line
74684	Homo sapiens	GSM2574749	EZH2	K562	Erythroblast	Bone Marrow	factor	cell line
45466	Homo sapiens	GSM1003550	EZH2		Fibroblast	Dermal Skin	factor	primary: normal
48765	Homo sapiens	GSM1385751	EZH2	TKO	Multiple Myeloma Cell	Blood	factor	cell line
48763	Homo sapiens	GSM1385749	EZH2	NTKO	Multiple Myeloma Cell		factor	cell line
33595	Homo sapiens	GSM748510	FAIRE	GM12878	B Cell	Blood	CA	cell line
37580	Homo sapiens	GSM1122847	FAIRE		Epithelium	Mammary Gland	CA	primary: normal
38483	Homo sapiens	GSM491291	FAIRE			Pancreatic Islet	CA	tissue
36839	Homo sapiens	GSM929903	FAIRE	K562	Erythroblast	Bone Marrow	CA	cell line
52153	Homo sapiens	GSM1327351	FAIRE		Macrophage	Blood	CA	primary: in vitro derived
33594	Homo sapiens	GSM748524	FAIRE	NHEK	Keratinocyte	Skin	CA	cell line
32874	Homo sapiens	GSM925735	FAIRE	MCF7LTED	Epithelium	Mammary Gland	CA	cell line
33610	Homo sapiens	GSM748520	FAIRE		Endothelial Cell	Umbilical Vein	CA	primary: normal
33609	Homo sapiens	GSM748517	FAIRE	HepG2	Epithelium	Liver	CA	cell line
35740	Homo sapiens	GSM631501	FAIRE	MCF7	Epithelium	Breast	CA	cell line
81319	Homo sapiens	GSM2514485	FAM208A	HeLa	Epithelium	Cervix	factor	cell line
38830	Homo sapiens	GSM1208742	FEV	LoVo	Colon Adenocarcinoma	Colon	factor	cell line
64604	Homo sapiens	ENCSR827NWO_1	FEZF1	HEK293	Epithelium	Embryonic Kidney	factor	cell line
88045	Homo sapiens	GSM2439181	FGFR1		Neural Progenitor Cell	In Vitro Differentiated	factor	primary: in vitro derived
36245	Homo sapiens	GSM1097880	FLI1		Hematopoietic Progenitor Cell	Bone Marrow	factor	primary: normal
53301	Homo sapiens	GSM1480740	FLI1	TSU1621MT			factor	cell line
5439	Homo sapiens	GSM790207	FLI1	EWS502	Small Round Tumor Cell		factor	cell line
37055	Homo sapiens	GSM863152	FLI1	NB4	Promyelocytic Cell	Blood	factor	cell line
3252	Homo sapiens	GSM607952	FLI1		Megakaryocyte	Cord Blood	factor	primary: normal
85158	Homo sapiens	GSM2666476	FLI1	A673	Polygonal	Muscle	factor	cell line
49847	Homo sapiens	GSM1517537	FLI1	SKNMC		Brain	factor	cell line
35309	Homo sapiens	GSM585591	FLI1	SKNO1	Myeloblast	Bone Marrow	factor	cell line
5443	Homo sapiens	GSM790211	FLI1		HUVEC (Human Umbilical Vein Endothelial Cells)	Umbilical Vein	factor	primary: normal
84628	Homo sapiens	GSM2436677	FLI1	A673	Polygonal	Muscle	factor	cell line
1990	Homo sapiens	GSM610337	FOS	K562	Erythroblast	Bone Marrow	factor	cell line
2318	Homo sapiens	GSM659789	FOS	MCF7	Epithelium	Breast	factor	cell line
81733	Homo sapiens	GSM2635313	FOS	MG63	Osteosarcoma Cell	Bone	factor	cell line
85559	Homo sapiens	GSM2635307	FOS	MNNG	Osteosarcoma Cell		factor	cell line
45999	Homo sapiens	GSM935398	FOS	MCF10A	Epithelium	Breast	factor	cell line
1740	Homo sapiens	GSM730704	FOS		HUVEC (Human Umbilical Vein Endothelial Cells)	Umbilical Vein	factor	primary: normal
55489	Homo sapiens	GSM1690574	FOS	MV411	Leukemia Cell	Blood	factor	cell line
45606	Homo sapiens	GSM935409	FOS	GM12878	B Cell	Blood	factor	cell line
45772	Homo sapiens	GSM935317	FOS	HeLaS3	Epithelium	Cervix	factor	cell line
63076	Homo sapiens	ENCSR239ZLZ_1	FOSL1	K562	Erythroblast	Bone Marrow	factor	cell line
42825	Homo sapiens	GSM1239565	FOSL1	LoVo	Colon Adenocarcinoma	Colon	factor	cell line
47287	Homo sapiens	GSM1125261	FOSL1	BT549	Epithelium	Mammary Gland	factor	cell line
75045	Homo sapiens	GSM2501565	FOSL1	MDAMB231	Epithelium	Breast	factor	cell line
81732	Homo sapiens	GSM2635314	FOSL1	MG63	Osteosarcoma Cell	Bone	factor	cell line
81736	Homo sapiens	GSM2635310	FOSL1	143B	Osteosarcoma Cell		factor	cell line
85560	Homo sapiens	GSM2635308	FOSL1	MNNG	Osteosarcoma Cell		factor	cell line
46212	Homo sapiens	GSM1010756	FOSL1	HCT116	Colorectal Cancer Cell	Colon	factor	cell line
46175	Homo sapiens	GSM803382	FOSL1	H1	Embryonic Stem Cell (ESC)	Embryo	factor	cell line
46346	Homo sapiens	GSM1010840	FOSL2	SKNSH	Neuroblast	Brain	factor	cell line
46317	Homo sapiens	GSM1010768	FOSL2	MCF7	Epithelium	Breast	factor	cell line
46243	Homo sapiens	GSM803451	FOSL2	HepG2	Epithelium	Liver	factor	cell line
46072	Homo sapiens	GSM1010748	FOSL2	A549	Epithelium	Lung	factor	cell line
83619	Homo sapiens	GSM2797130	FOXA1			Breast	factor	tissue
35768	Homo sapiens	GSM984392	FOXA1	C42B	Epithelium	Prostate	factor	cell line
35945	Homo sapiens	GSM958752	FOXA1	Huh7	Epithelium	Liver	factor	cell line
67712	Homo sapiens	GSM1873044	FOXA1	LNCaP	Epithelium	Prostate	factor	cell line
36842	Homo sapiens	GSM1099031	FOXA1	MDAMB453	Epithelium	Mammary Gland	factor	cell line
46090	Homo sapiens	GSM803444	FOXA1	ECC1	Epithelium	Endometrium	factor	cell line
83620	Homo sapiens	GSM2797131	FOXA1			Breast	factor	tissue
46067	Homo sapiens	GSM1010826	FOXA1	A549	Epithelium	Lung	factor	cell line
68855	Homo sapiens	GSM1858641	FOXA1	ZR751	Breast Cancer Cell	Breast	factor	cell line
68868	Homo sapiens	GSM1858627	FOXA1	MCF7	Epithelium	Breast	factor	cell line
56662	Homo sapiens	GSM1716762	FOXA1			Prostate	factor	tissue
82081	Homo sapiens	GSM2797078	FOXA1			Breast	factor	tissue
82074	Homo sapiens	GSM2797077	FOXA1			Breast	factor	tissue
38705	Homo sapiens	GSM1208744	FOXA1	LoVo	Colon Adenocarcinoma	Colon	factor	cell line
71807	Homo sapiens	GSM1945031	FOXA1			Breast	factor	tissue
87788	Homo sapiens	GSM2797129	FOXA1			Breast	factor	tissue
86889	Homo sapiens	GSM2797079	FOXA1			Breast	factor	tissue
74143	Homo sapiens	GSM2242428	FOXA1	T47D	Epithelium	Mammary Gland	factor	cell line
86734	Homo sapiens	GSM2797083	FOXA1			Breast	factor	tissue
7322	Homo sapiens	GSM803432	FOXA1	HepG2	Epithelium	Liver	factor	cell line
52678	Homo sapiens	GSM1551465	FOXA1		Primitive Gut Tube	In Vitro Differentiated	factor	primary: in vitro derived
51450	Homo sapiens	GSM1505632	FOXA1		Endoderm Cell	In Vitro Differentiated	factor	primary: in vitro derived
83621	Homo sapiens	GSM2797132	FOXA1			Breast	factor	tissue
84613	Homo sapiens	GSM2537216	FOXA1	22RV1	Epithelium	Prostate	factor	cell line
84452	Homo sapiens	GSM2537227	FOXA1	VCaP	Epithelium	Prostate	factor	cell line
47329	Homo sapiens	GSM1164147	FOXA1	DU145	Epithelium	Prostate	factor	cell line
35473	Homo sapiens	GSM983105	FOXA1	NCIH3122		Lung	factor	cell line
67598	Homo sapiens	GSM1919985	FOXA1	CFPAC1	Pancreatic Ductal Adenocarcinoma Cell	Pancreatic Ductal	factor	cell line
86731	Homo sapiens	GSM2797080	FOXA1			Breast	factor	tissue
86727	Homo sapiens	GSM2797084	FOXA1			Breast	factor	tissue
83624	Homo sapiens	GSM2797135	FOXA1			Breast	factor	tissue
83622	Homo sapiens	GSM2797133	FOXA1			Breast	factor	tissue
83623	Homo sapiens	GSM2797134	FOXA1			Breast	factor	tissue
69893	Homo sapiens	GSM2144761	FOXA1/2			Endometrioid Adenocarcinoma	factor	tissue
42655	Homo sapiens	GSM1239395	FOXA2	LoVo	Colon Adenocarcinoma	Colon	factor	cell line
88066	Homo sapiens	GSM2977502	FOXA2	BJ	Fibroblast	Skin	factor	cell line
51455	Homo sapiens	GSM1505637	FOXA2		Endoderm Cell	In Vitro Differentiated	factor	primary: in vitro derived
55321	Homo sapiens	GSM1617408	FOXA2	Caco2	Epithelium	Colon	factor	cell line
82935	Homo sapiens	GSM2401465	FOXA2	A549	Epithelium	Lung	factor	cell line
52682	Homo sapiens	GSM1551469	FOXA2		Primitive Gut Tube	In Vitro Differentiated	factor	primary: in vitro derived
46227	Homo sapiens	GSM803403	FOXA2	HepG2	Epithelium	Liver	factor	cell line
3262	Homo sapiens	GSM634616	FOXA2		Hepatocyte	Liver	factor	primary: normal
38635	Homo sapiens	GSM1208745	FOXD2	LoVo	Colon Adenocarcinoma	Colon	factor	cell line
73755	Homo sapiens	GSM2451236	FOXD3	A549	Epithelium	Lung	factor	cell line
38827	Homo sapiens	GSM1208746	FOXG1	LoVo	Colon Adenocarcinoma	Colon	factor	cell line
1010	Homo sapiens	GSM727589	FOXH1		Endoderm Precursor Cell	In Vitro Differentiated	factor	primary: in vitro derived
64654	Homo sapiens	ENCSR847LBF_2	FOXJ2	K562	Erythroblast	Bone Marrow	factor	cell line
70731	Homo sapiens	GSM1250375	FOXK1	HEK293	Epithelium	Embryonic Kidney	factor	cell line
62913	Homo sapiens	ENCSR171FUX_2	FOXK2	HepG2	Epithelium	Liver	factor	cell line
63744	Homo sapiens	ENCSR508DQA_2	FOXK2	K562	Erythroblast	Bone Marrow	factor	cell line
46350	Homo sapiens	GSM1010750	FOXM1	SKNSH	Neuroblast	Brain	factor	cell line
46311	Homo sapiens	GSM1010769	FOXM1	MCF7	Epithelium	Breast	factor	cell line
46134	Homo sapiens	GSM1010731	FOXM1	GM12878	B Cell	Blood	factor	cell line
32889	Homo sapiens	GSM936207	FOXM1	U2OS	Osteosarcoma Cell	Bone	factor	cell line
56250	Homo sapiens	GSM1526874	FOXM1	HMECTERT	Epithelium	Mammary Gland	factor	cell line
68837	Homo sapiens	GSM2101199	FOXM1	VAL3	Embryonic Stem Cell (ESC)	Embryo	factor	cell line
53253	Homo sapiens	GSM1464013	FOXM1	HEK293	Epithelium	Embryonic Kidney	factor	cell line
34997	Homo sapiens	GSM1001000	FOXM1	MDAMB231	Epithelium	Breast	factor	cell line
43194	Homo sapiens	GSM1259354	FOXM1	HeLaS3	Epithelium	Cervix	factor	cell line
46093	Homo sapiens	GSM1010856	FOXM1	ECC1	Epithelium	Endometrium	factor	cell line
82636	Homo sapiens	GSM2462038	FOXN3	MCF7	Epithelium	Breast	factor	cell line
58300	Homo sapiens	GSM1668935	FOXO1		B Cell	Tonsil	factor	primary: normal
54243	Homo sapiens	GSM1703607	FOXO1		Stromal Cell	Endometrium	factor	primary: normal
75853	Homo sapiens	GSM2214078	FOXO1		Fibroblast		factor	cell line
74682	Homo sapiens	GSM2574751	FOXO3	HepG2	Epithelium	Liver	factor	cell line
38806	Homo sapiens	GSM1208618	FOXO3	LoVo	Colon Adenocarcinoma	Colon	factor	cell line
74680	Homo sapiens	GSM2574753	FOXO3	K562	Erythroblast	Bone Marrow	factor	cell line
42849	Homo sapiens	GSM1239589	FOXO4	LoVo	Colon Adenocarcinoma	Colon	factor	cell line
51750	Homo sapiens	GSM1527836	FOXP1	LNCaP	Epithelium	Prostate	factor	cell line
42760	Homo sapiens	GSM1239500	FOXP1	LoVo	Colon Adenocarcinoma	Colon	factor	cell line
50256	Homo sapiens	GSM1410770	FOXP1	VCaP	Epithelium	Prostate	factor	cell line
59447	Homo sapiens	GSM1544543	FOXP1		B Cell	Diffuse Large B Cell Lymphoma	factor	cancer
1013	Homo sapiens	GSM768310	FOXP1	H9	Embryonic Stem Cell (ESC)	Embryo	factor	cell line
46340	Homo sapiens	GSM803353	FOXP2	SKNMC		Brain	factor	cell line
42659	Homo sapiens	GSM1239399	FOXP2	LoVo	Colon Adenocarcinoma	Colon	factor	cell line
44098	Homo sapiens	GSM1056936	FOXP3		T Lymphocyte	Blood	factor	primary: normal
42660	Homo sapiens	GSM1239400	FOXQ1	LoVo	Colon Adenocarcinoma	Colon	factor	cell line
53303	Homo sapiens	GSM1480742	FUS	TSU1621MT			factor	cell line
87921	Homo sapiens	GSM2752897	FXR1	AGS	Human Gastric Cancer Cell	Stomach	factor	cell line
88836	Homo sapiens	GSM2101436	FXR1	H358	Non Small Cell Lung Cancer Cell	Lung	factor	cell line
81190	Homo sapiens	GSM2752898	FXR2	AGS	Human Gastric Cancer Cell	Stomach	factor	cell line
49869	Homo sapiens	GSM1517559	GABPA	SKNMC		Brain	factor	cell line
48277	Homo sapiens	GSM1333969	GABPA	GM12878	B Cell	Blood	factor	cell line
56045	Homo sapiens	GSM1861927	GABPA	HepG2	Epithelium	Liver	factor	cell line
46185	Homo sapiens	GSM803424	GABPA	H1	Embryonic Stem Cell (ESC)	Embryo	factor	cell line
46136	Homo sapiens	GSM803356	GABPA	GM12878	B Cell	Blood	factor	cell line
46261	Homo sapiens	GSM1010822	GABPA	HL60	Promyeloblast	Blood	factor	cell line
85106	Homo sapiens	GSM2587056	GABPA	THP1	Monocyte	Blood	factor	cell line
46268	Homo sapiens	GSM803524	GABPA	K562	Erythroblast	Bone Marrow	factor	cell line
46080	Homo sapiens	GSM1010833	GABPA	A549	Epithelium	Lung	factor	cell line
46314	Homo sapiens	GSM1010864	GABPA	MCF7	Epithelium	Breast	factor	cell line
46219	Homo sapiens	GSM803454	GABPA	HeLaS3	Epithelium	Cervix	factor	cell line
63156	Homo sapiens	ENCSR269TNX_2	GABPA	HepG2	Epithelium	Liver	factor	cell line
47412	Homo sapiens	GSM1193661	GABPA	VCaP	Epithelium	Prostate	factor	cell line
47413	Homo sapiens	GSM1193662	GABPA	Jurkat	T Lymphocyte	Blood	factor	cell line
9212	Homo sapiens	GSM779432	GABPA	HeLa	Epithelium	Cervix	factor	cell line
49241	Homo sapiens	GSM1424529	GABPA	DU145	Epithelium	Prostate	factor	cell line
46344	Homo sapiens	GSM1010739	GABPA	SKNSH	Neuroblast	Brain	factor	cell line
3274	Homo sapiens	GSM607949	GATA1		Megakaryocyte	Cord Blood	factor	primary: normal
3273	Homo sapiens	GSM651546	GATA1		Proerythroblast	Bone Marrow	factor	primary: normal
46025	Homo sapiens	GSM935465	GATA1		Erythroblast	Blood	factor	primary: normal
5573	Homo sapiens	GSM804013	GATA1		Erythroblast	Blood	factor	primary: in vitro derived
45884	Homo sapiens	GSM1003608	GATA1	K562	Erythroblast	Bone Marrow	factor	cell line
73729	Homo sapiens	GSM2452102	GATA1		Erythroid Progenitor Cell	In Vitro Differentiated	factor	primary: in vitro derived
38797	Homo sapiens	GSM1208749	GATA1	LoVo	Colon Adenocarcinoma	Colon	factor	cell line
39352	Homo sapiens	GSM1067274	GATA1		Erythroid Cell	In Vitro Differentiation	factor	primary: in vitro derived
52057	Homo sapiens	GSM1600544	GATA2	LNCaP	Epithelium	Prostate	factor	cell line
85433	Homo sapiens	GSM2817663	GATA2		Trophoblast Progenitors	In Vitro Differentiated	factor	primary: in vitro derived
1743	Homo sapiens	GSM730701	GATA2		HUVEC (Human Umbilical Vein Endothelial Cells)	Umbilical Vein	factor	primary: normal
38730	Homo sapiens	GSM1208619	GATA2	LoVo	Colon Adenocarcinoma	Colon	factor	cell line
53307	Homo sapiens	GSM1480746	GATA2	TSU1621MT			factor	cell line
3276	Homo sapiens	GSM607950	GATA2		Megakaryocyte	Cord Blood	factor	primary: normal
46032	Homo sapiens	GSM935589	GATA2	SHSY5Y	Neuron	Bone Marrow	factor	cell line
68819	Homo sapiens	GSM1488758	GATA2		Erythroid Progenitor Cell	Bone Marrow	factor	primary: in vitro derived
46290	Homo sapiens	GSM803540	GATA2	K562	Erythroblast	Bone Marrow	factor	cell line
69925	Homo sapiens	GSM2250247	GATA2	Kasumi3			factor	cell line
58872	Homo sapiens	GSM1888547	GATA2	TF1	Erythroblast	Bone Marrow	factor	cell line
84785	Homo sapiens	GSM2494984	GATA2	SKH1	SKH-1 Cell		factor	cell line
8412	Homo sapiens	GSM722396	GATA2		Hematopoietic Progenitor Cell	Blood	factor	primary: normal
72357	Homo sapiens	GSM2026054	GATA2	Kasumi1	Myeloblast	Blood	factor	cell line
37391	Homo sapiens	GSM722168	GATA3	JurkatE61	T Lymphocyte	Blood	factor	cell line
87613	Homo sapiens	GSM2664370	GATA3	CLBGa	Neuroblast		factor	cell line
67494	Homo sapiens	GSM1855965	GATA3	MDAMB231	Epithelium	Breast	factor	cell line
56402	Homo sapiens	GSM1602667	GATA3	SHSY5Y	Neuron	Bone Marrow	factor	cell line
58811	Homo sapiens	GSM1859075	GATA3		Th2 Cell	In Vitro Differentiation	factor	primary: in vitro derived
82055	Homo sapiens	GSM2817659	GATA3		Trophoblast Progenitors	In Vitro Differentiated	factor	primary: in vitro derived
58810	Homo sapiens	GSM1859074	GATA3		Th1 Cell	In Vitro Differentiation	factor	primary: in vitro derived
86894	Homo sapiens	GSM2797149	GATA3			Breast	factor	tissue
85977	Homo sapiens	GSM2817660	GATA3		Trophoblast Progenitors	In Vitro Differentiated	factor	primary: in vitro derived
9196	Homo sapiens	GSM957609	GATA3	RPMI8402	T Lymphocyte	Blood	factor	cell line
46058	Homo sapiens	GSM1010727	GATA3	A549	Epithelium	Lung	factor	cell line
86902	Homo sapiens	GSM2797147	GATA3			Breast	factor	tissue
56598	Homo sapiens	GSM1680102	GATA3	BE2C	Neuroblast	Brain	factor	cell line
56601	Homo sapiens	GSM1680105	GATA3	NGP	Neuroblast	Brain	factor	cell line
56401	Homo sapiens	GSM1602666	GATA3	KELLY	Neuroblast	Blood	factor	cell line
46361	Homo sapiens	GSM1010738	GATA3	SKNSH	Neuroblast	Brain	factor	cell line
46310	Homo sapiens	GSM1010783	GATA3	MCF7	Epithelium	Breast	factor	cell line
46371	Homo sapiens	GSM803514	GATA3	T47D	Epithelium	Mammary Gland	factor	cell line
86895	Homo sapiens	GSM2797148	GATA3			Breast	factor	tissue
68160	Homo sapiens	GSM1844611	GATA3		Thymocyte	Thymus	factor	primary: normal
63975	Homo sapiens	ENCSR590CNM_2	GATA4	HepG2	Epithelium	Liver	factor	cell line
47598	Homo sapiens	GSM1250896	GATA4	AGS	Human Gastric Cancer Cell	Stomach	factor	cell line
38741	Homo sapiens	GSM1208620	GATA4	LoVo	Colon Adenocarcinoma	Colon	factor	cell line
47602	Homo sapiens	GSM1250900	GATA4	KATOIII		Stomach	factor	cell line
51466	Homo sapiens	GSM1505648	GATA4		Endoderm Cell	In Vitro Differentiated	factor	primary: in vitro derived
88777	Homo sapiens	GSM2255735	GATA4	A549	Epithelium	Lung	factor	cell line
87399	Homo sapiens	GSM2430676	GATA4	BJ	Fibroblast	Skin	factor	cell line
47594	Homo sapiens	GSM1250892	GATA4	YCC3	Epithelium		factor	cell line
72959	Homo sapiens	GSM2279955	GATA4		myocyte	In Vitro Differentiated	factor	primary: in vitro derived
43163	Homo sapiens	GSM1255513	GATA6	HUG1N		Stomach	factor	cell line
38636	Homo sapiens	GSM1208621	GATA6	LoVo	Colon Adenocarcinoma	Colon	factor	cell line
51476	Homo sapiens	GSM1505658	GATA6		Endoderm Cell	In Vitro Differentiated	factor	primary: in vitro derived
47603	Homo sapiens	GSM1250901	GATA6	KATOIII		Stomach	factor	cell line
47599	Homo sapiens	GSM1250897	GATA6	AGS	Human Gastric Cancer Cell	Stomach	factor	cell line
362	Homo sapiens	GSM575226	GATA6	Caco2	Epithelium	Colon	factor	cell line
47595	Homo sapiens	GSM1250893	GATA6	YCC3	Epithelium		factor	cell line
47433	Homo sapiens	GSM1197322	GATA6	LS174T	Epithelium	Colon	factor	cell line
87381	Homo sapiens	GSM2050700	GATA6		Definitive Endoderm Cell	In Vitro Differentiated	factor	primary: in vitro derived
85995	Homo sapiens	GSM1959092	GATAD1	HeLa	Epithelium	Cervix	factor	cell line
71067	Homo sapiens	GSM2104440	GATAD2B	HeLa	Epithelium	Cervix	factor	cell line
63454	Homo sapiens	ENCSR389BLX_1	GATAD2B	MCF7	Epithelium	Breast	factor	cell line
43448	Homo sapiens	GSM1278242	GFI1B		Proerythroblast	Bone Marrow	factor	primary: in vitro derived
63597	Homo sapiens	ENCSR445PDR_1	GFI1B	HEK293	Epithelium	Embryonic Kidney	factor	cell line
42715	Homo sapiens	GSM1239455	GLI2	LoVo	Colon Adenocarcinoma	Colon	factor	cell line
38754	Homo sapiens	GSM1208751	GLI3	LoVo	Colon Adenocarcinoma	Colon	factor	cell line
62990	Homo sapiens	ENCSR211PZO_1	GLI4	HEK293	Epithelium	Embryonic Kidney	factor	cell line
63690	Homo sapiens	ENCSR482BBZ_2	GLIS1	HEK293	Epithelium	Embryonic Kidney	factor	cell line
38673	Homo sapiens	GSM1208752	GLIS1	LoVo	Colon Adenocarcinoma	Colon	factor	cell line
63825	Homo sapiens	ENCSR535DIA_1	GLIS2	HEK293	Epithelium	Embryonic Kidney	factor	cell line
38709	Homo sapiens	GSM1208624	GLIS3	LoVo	Colon Adenocarcinoma	Colon	factor	cell line
1221	Homo sapiens	GSM566166	GLYR1	HeLaKyoto	Epithelium	Cervix	factor	cell line
38799	Homo sapiens	GSM1208625	GMEB1	LoVo	Colon Adenocarcinoma	Colon	factor	cell line
38724	Homo sapiens	GSM1208626	GMEB2	LoVo	Colon Adenocarcinoma	Colon	factor	cell line
36802	Homo sapiens	GSM1019126	GREB1	MCF7	Epithelium	Breast	factor	cell line
42850	Homo sapiens	GSM1239590	GRHL1	LoVo	Colon Adenocarcinoma	Colon	factor	cell line
68003	Homo sapiens	GSM1825676	GRHL2	OVCAR3		Ovarian	factor	cell line
87118	Homo sapiens	GSM2970418	GRHL2	MCF7	Epithelium	Breast	factor	cell line
42829	Homo sapiens	GSM1239569	GRHL2	LoVo	Colon Adenocarcinoma	Colon	factor	cell line
35315	Homo sapiens	GSM1125983	GRHL2		Epithelium	Bronchia	factor	primary: normal
68002	Homo sapiens	GSM1825677	GRHL2	OVCA429			factor	cell line
74842	Homo sapiens	GSM2122802	GRHL2	LNCaP	Epithelium	Prostate	factor	cell line
74688	Homo sapiens	GSM2498560	GRHL3	NHEK	Keratinocyte	Skin	factor	cell line
82702	Homo sapiens	GSM2661799	GRIP1	THP1	Monocyte	Blood	factor	cell line
64551	Homo sapiens	ENCSR801RPW_2	GTF2A2	K562	Erythroblast	Bone Marrow	factor	cell line
36362	Homo sapiens	GSM938410	GTF2B	IMR90hTert	Fibroblast	Lung	factor	cell line
56961	Homo sapiens	GSM1846786	GTF2B	HeLa	Epithelium	Cervix	factor	cell line
45932	Homo sapiens	GSM935394	GTF2B	K562	Erythroblast	Bone Marrow	factor	cell line
63822	Homo sapiens	ENCSR532KTI_2	GTF2E2	K562	Erythroblast	Bone Marrow	factor	cell line
45737	Homo sapiens	GSM935554	GTF2F1	HeLaS3	Epithelium	Cervix	factor	cell line
45878	Homo sapiens	GSM935501	GTF2F1	K562	Erythroblast	Bone Marrow	factor	cell line
45683	Homo sapiens	GSM935581	GTF2F1	H1	Embryonic Stem Cell (ESC)	Embryo	factor	cell line
50709	Homo sapiens	GSM1539069	GTF2I		iPSC		factor	primary: in vitro derived
1230	Homo sapiens	GSM501712	GTF3C1	HeLa	Epithelium	Cervix	factor	cell line
45756	Homo sapiens	GSM935342	GTF3C2	HeLaS3	Epithelium	Cervix	factor	cell line
45901	Homo sapiens	GSM935343	GTF3C2	K562	Erythroblast	Bone Marrow	factor	cell line
83438	Homo sapiens	GSM2082060	GTF3C5	IMR5			factor	cell line
72432	Homo sapiens	GSM2202656	GUCY1B3	U87	Glioblastoma Cell	Brain	factor	cell line
71335	Homo sapiens	GSM1615876	H1.0		Fibroblast	Skin	HM	primary: in vitro derived
71332	Homo sapiens	GSM1615879	H1.4		Fibroblast	Skin	HM	primary: in vitro derived
41189	Homo sapiens	GSM1045474	H2A	DU145	Epithelium	Prostate	HM	cell line
8740	Homo sapiens	GSM866350	H2A	K562	Erythroblast	Bone Marrow	HM	cell line
37992	Homo sapiens	GSM916022	H2A		Neuron	In Vitro Differentiation	HM	primary: in vitro derived
73731	Homo sapiens	GSM2370651	H2A		T Lymphocyte	Blood	HM	primary: normal
36239	Homo sapiens	GSM937966	H2A.Bbd	HeLa	Epithelium	Cervix	HM	cell line
43235	Homo sapiens	GSM1264166	H2A.Z	HeLa	Epithelium	Cervix	HM	cell line
51165	Homo sapiens	GSM1420158	H2A.Z	DKO1	Colorectal Cancer Cell	Colon	HM	cell line
51159	Homo sapiens	GSM1420152	H2A.Z	HCT116	Colorectal Cancer Cell	Colon	HM	cell line
48131	Homo sapiens	GSM1322272	H2A.Zac	MCF7	Epithelium	Breast	HM	cell line
56131	Homo sapiens	GSM1382417	H2AFX	MCF7	Epithelium	Breast	HM	cell line
48165	Homo sapiens	GSM1325072	H2AFY	IMR90	Fibroblast	Lung	HM	cell line
58071	Homo sapiens	GSM1612057	H2AK119ub		Hematopoietic Stem Cell	Aml Blood	HM	cancer
86884	Homo sapiens	GSM2759575	H2AK119ub		Glioma Stem Cell	Glioma	HM	cancer
32835	Homo sapiens	GSM952462	H2AK119ub	NCCIT	Embryonal Carcinoma Cell	Embryo	HM	cell line
83149	Homo sapiens	GSM2805871	H2AK119ub	H1	Embryonic Stem Cell (ESC)	Embryo	HM	cell line
57674	Homo sapiens	GSM1319308	H2AK119ub	K562	Erythroblast	Bone Marrow	HM	cell line
8558	Homo sapiens	GSM855016	H2AK119ub	HEK293T	Epithelium	Embryonic Kidney	HM	cell line
76013	Homo sapiens	GSM1422973	H2AK5ac		Melanoma Cell	Melanoma	HM	primary: normal
1803	Homo sapiens	GSM521866	H2AK5ac	IMR90	Fibroblast	Lung	HM	cell line
38509	Homo sapiens	GSM908939	H2AK5ac		Trophoblast Cell	In Vitro Differentiated	HM	primary: in vitro derived
34937	Homo sapiens	GSM876994	H2AX		Fibroblast	In Vitro Differentiation	HM	primary: in vitro derived
45416	Homo sapiens	GSM733786	H2AZ	K562	Erythroblast	Bone Marrow	HM	cell line
6471	Homo sapiens	GSM818008	H2AZ	IMR90	Fibroblast	Lung	HM	cell line
45221	Homo sapiens	GSM733767	H2AZ	GM12878	B Cell	Blood	HM	cell line
45372	Homo sapiens	GSM1003556	H2AZ		HUVEC (Human Umbilical Vein Endothelial Cells)	Umbilical Vein	HM	primary: normal
63730	Homo sapiens	ENCSR499RMZ_2	H2AZ	KMS11			HM	cell line
45179	Homo sapiens	GSM1003476	H2AZ		B Cell	Blood	HM	primary: normal
44124	Homo sapiens	GSM1082927	H2AZ		T Lymphocyte	Blood	HM	primary: normal
45339	Homo sapiens	GSM733760	H2AZ		Myoblast	Skeletal Muscle	HM	primary: normal
45196	Homo sapiens	GSM1003465	H2AZ	DND41	T Lymphocyte	Blood	HM	cell line
45290	Homo sapiens	GSM1003483	H2AZ	HeLaS3	Epithelium	Cervix	HM	cell line
45296	Homo sapiens	GSM733774	H2AZ	HepG2	Epithelium	Liver	HM	cell line
45161	Homo sapiens	GSM1003580	H2AZ	A549	Epithelium	Lung	HM	cell line
63401	Homo sapiens	ENCSR366QMB_2	H2AZ	SKNSH	Neuroblast	Brain	HM	cell line
5741	Homo sapiens	GSM487695	H2AZ	T24	Epithelium	Urinary Bladder	HM	cell line
45224	Homo sapiens	GSM1003579	H2AZ	H1	Embryonic Stem Cell (ESC)	Embryo	HM	cell line
62610	Homo sapiens	ENCSR057MWG_2	H2AZ	MCF7	Epithelium	Breast	HM	cell line
6456	Homo sapiens	GSM807391	H2AZ	H9	Embryonic Stem Cell (ESC)	Embryo	HM	cell line
64269	Homo sapiens	ENCSR698CKZ_1	H2AZ	MM1S	B Cell	Blood	HM	cell line
45453	Homo sapiens	GSM1003499	H2AZ	NHA	Astrocyte	Brain	HM	cell line
3301	Homo sapiens	GSM317582	H2AZ		Hematopoietic Progenitor Cell	Bone Marrow	HM	primary: normal
3300	Homo sapiens	GSM317592	H2AZ		Proerythroblast	Blood	HM	primary: normal
35099	Homo sapiens	GSM1126511	H2AZ		CD14 Cell		HM	primary: normal
1231	Homo sapiens	GSM335960	H2AZ	HeLa	Epithelium	Cervix	HM	cell line
84101	Homo sapiens	GSM1981415	H2AZ	LNCaP	Epithelium	Prostate	HM	cell line
84102	Homo sapiens	GSM1981414	H2AZ		Epithelium	Prostate	HM	primary: normal
34936	Homo sapiens	GSM785499	H2AZ		Macrophage	Blood	HM	primary: in vitro derived
34934	Homo sapiens	GSM785493	H2AZ		Monocyte	Blood	HM	primary: normal
88722	Homo sapiens	GSM2760307	H2AZ	SH15M	Chromosome Duplication Model of Dup15q Syndrome	Neuroblastoma	HM	cell line
37980	Homo sapiens	GSM749522	H2AZ	NB4	Promyelocytic Cell	Blood	HM	cell line
87318	Homo sapiens	GSM2360002	H2AZ	hFOB	Osteoblast	Bone	HM	cell line
68181	Homo sapiens	GSM1541448	H2AZ	T47D	Epithelium	Mammary Gland	HM	cell line
71691	Homo sapiens	GSM2309224	H2AZ	NCCIT	Embryonal Carcinoma Cell	Embryo	HM	cell line
64753	Homo sapiens	ENCSR883XRM_2	H2AZ		Hepatocyte	In Vitro Differentiated	HM	primary: in vitro derived
64688	Homo sapiens	ENCSR859FGW_1	H2AZ	DOHH2	B Cell		HM	cell line
45525	Homo sapiens	GSM733766	H2AZ		Osteoblast	Bone	HM	primary: normal
36797	Homo sapiens	GSM906387	H2AZ		Trophoblast Cell	In Vitro Differentiated	HM	primary: in vitro derived
45506	Homo sapiens	GSM1003530	H2AZ		Fibroblast	Lung	HM	primary: normal
83065	Homo sapiens	GSM2809636	H2AZ	HCT116	Colorectal Cancer Cell	Colon	HM	cell line
45483	Homo sapiens	GSM1003488	H2AZ	NHEK	Keratinocyte	Skin	HM	cell line
83019	Homo sapiens	GSM2781946	H2AZ	WI38	Fibroblast	Lung	HM	cell line
45471	Homo sapiens	GSM1003505	H2AZ		Fibroblast	Dermal Skin	HM	primary: normal
84637	Homo sapiens	GSM2760312	H2AZ	SHSY5Y	Neuron	Bone Marrow	HM	cell line
38012	Homo sapiens	GSM916021	H2AZ		Neural Progenitor Cell	In Vitro Differentiation	HM	primary: in vitro derived
33785	Homo sapiens	GSM1059388	H2AZK4ac, H2AZK7ac, H2AZK11ac	MCF7	Epithelium	Breast	HM	cell line
36907	Homo sapiens	GSM835862	H2AZac	SKNO1	Myeloblast	Bone Marrow	HM	cell line
82736	Homo sapiens	GSM2641097	H2AZac	VCaP	Epithelium	Prostate	HM	cell line
88219	Homo sapiens	GSM1981427	H2AZac	LNCaP	Epithelium	Prostate	HM	cell line
76113	Homo sapiens	GSM2467216	H2AZac	MCF7	Epithelium	Breast	HM	cell line
76012	Homo sapiens	GSM1422974	H2BK120ac		Melanoma Cell	Melanoma	HM	primary: normal
38515	Homo sapiens	GSM908941	H2BK120ac		Trophoblast Cell	In Vitro Differentiated	HM	primary: in vitro derived
1804	Homo sapiens	GSM521870	H2BK120ac	IMR90	Fibroblast	Lung	HM	cell line
6380	Homo sapiens	GSM752962	H2BK120ac	H9	Embryonic Stem Cell (ESC)	Embryo	HM	cell line
82292	Homo sapiens	GSM2258956	H2BK120ub	ZR751	Breast Cancer Cell	Breast	HM	cell line
82286	Homo sapiens	GSM2258950	H2BK120ub	SKBR3		Breast	HM	cell line
85597	Homo sapiens	GSM2258923	H2BK120ub	AU565		Breast	HM	cell line
86411	Homo sapiens	GSM2258941	H2BK120ub	MB468		Breast	HM	cell line
1806	Homo sapiens	GSM521874	H2BK12ac	IMR90	Fibroblast	Lung	HM	cell line
1014	Homo sapiens	GSM667611	H2BK12ac	H9	Embryonic Stem Cell (ESC)	Embryo	HM	cell line
38504	Homo sapiens	GSM908943	H2BK12ac		Trophoblast Cell	In Vitro Differentiated	HM	primary: in vitro derived
1811	Homo sapiens	GSM521875	H2BK15ac	IMR90	Fibroblast	Lung	HM	cell line
36921	Homo sapiens	GSM1013120	H2BK15ac		Mesenchymal Stem Cell	In Vitro Differentiated	HM	primary: in vitro derived
6530	Homo sapiens	GSM864034	H2BK15ac	H9	Embryonic Stem Cell (ESC)	Embryo	HM	cell line
76011	Homo sapiens	GSM1422975	H2BK15ac		Melanoma Cell	Melanoma	HM	primary: normal
67994	Homo sapiens	GSM1874106	H2BK20ac	GM12878	B Cell	Blood	HM	cell line
1812	Homo sapiens	GSM521880	H2BK20ac	IMR90	Fibroblast	Lung	HM	cell line
88990	Homo sapiens	GSM2597643	H2BK5ac	H1299	Epithelium	Lung	HM	cell line
1019	Homo sapiens	GSM667612	H2BK5ac	H9	Embryonic Stem Cell (ESC)	Embryo	HM	cell line
6527	Homo sapiens	GSM832837	H2BK5ac	IMR90	Fibroblast	Lung	HM	cell line
76010	Homo sapiens	GSM1422976	H2BK5ac		Melanoma Cell	Melanoma	HM	primary: normal
38498	Homo sapiens	GSM908944	H2BK5ac		Trophoblast Cell	In Vitro Differentiated	HM	primary: in vitro derived
68167	Homo sapiens	GSM2109265	H2Bub	MCF7	Epithelium	Breast	HM	cell line
47796	Homo sapiens	GSM1277117	H2Bub	HeLa	Epithelium	Cervix	HM	cell line
89048	Homo sapiens	GSM2679911	H2Bub		Monocyte	Blood	HM	primary: in vitro derived
70009	Homo sapiens	GSM1831417	H3		Acute Myeloid Leukemia (AML) Cell	Bone Marrow	HM	cancer
54524	Homo sapiens	GSM1429758	H3	MDAMB468	Epithelium	Mammary Gland	HM	cell line
43464	Homo sapiens	GSM1280528	H3		Epithelium	Mammary Gland	HM	primary: normal
39361	Homo sapiens	GSM934619	H3	LX2	Hepatic Stellate Cell		HM	cell line
38697	Homo sapiens	GSM1208809	H3	LoVo	Colon Adenocarcinoma	Colon	HM	cell line
50244	Homo sapiens	GSM1405405	H3		Acute Lymphoblastic Leukemia (ALL) Cell	Peripheral Blood	HM	cancer
50349	Homo sapiens	GSM1418958	H3	IMR90	Fibroblast	Lung	HM	cell line
53001	Homo sapiens	GSM1654508	H3-T45ph	MCF10A	Epithelium	Breast	HM	cell line
74193	Homo sapiens	GSM2265663	H3.3	SF7761	Diffuse Intrinsic Pontine Glioma (DIPG)	Pontine	HM	cell line
50168	Homo sapiens	GSM1358809	H3.3	IMR90	Fibroblast	Lung	HM	cell line
74205	Homo sapiens	GSM2265640	H3.3	SF8628	Glioma Cell	Pontine	HM	cell line
36029	Homo sapiens	GSM1095930	H3.3	HeLa	Epithelium	Cervix	HM	cell line
87319	Homo sapiens	GSM2360003	H3.3	hFOB	Osteoblast	Bone	HM	cell line
41758	Homo sapiens	GSM1177766	H3.3	U2OS	Osteosarcoma Cell	Bone	HM	cell line
74200	Homo sapiens	GSM2265651	H3.3			Pontine	HM	tissue
77204	Homo sapiens	GSM2265668	H3.3	HCT116	Colorectal Cancer Cell	Colon	HM	cell line
75272	Homo sapiens	GSM2467347	H3.3	GSM2467347	Epithelium	Cervix	HM	cell line
1234	Homo sapiens	GSM335958	H3.3,H2A.Z	HeLa	Epithelium	Cervix	HM	cell line
62795	Homo sapiens	ENCSR125IJY_2	H3F3A	SKNSH	Neuroblast	Brain	HM	cell line
63914	Homo sapiens	ENCSR562SRW_1	H3F3A	MM1S	B Cell	Blood	HM	cell line
64976	Homo sapiens	ENCSR966HBM_2	H3F3A	DOHH2	B Cell		HM	cell line
64212	Homo sapiens	ENCSR683ORH_2	H3F3A		Neuron	In Vitro Differentiated	HM	primary: in vitro derived
48692	Homo sapiens	GSM1375207	H3F3B		Spermatid	Testis	HM	primary: normal
33745	Homo sapiens	GSM1059385	H3K122ac	MCF7	Epithelium	Breast	HM	cell line
38525	Homo sapiens	GSM908946	H3K14ac		Trophoblast Cell	In Vitro Differentiated	HM	primary: in vitro derived
72090	Homo sapiens	GSM2171415	H3K14ac	HEK293	Epithelium	Embryonic Kidney	HM	cell line
76008	Homo sapiens	GSM1422978	H3K14ac		Melanoma Cell	Melanoma	HM	primary: normal
70054	Homo sapiens	GSM2187236	H3K14ac	DU145	Epithelium	Prostate	HM	cell line
85169	Homo sapiens	GSM2597656	H3K14ac	H1299	Epithelium	Lung	HM	cell line
47890	Homo sapiens	GSM1294048	H3K14ac	T47DMTVL	Epithelium	Mammary Gland	HM	cell line
6382	Homo sapiens	GSM752964	H3K14ac	H9	Embryonic Stem Cell (ESC)	Embryo	HM	cell line
1814	Homo sapiens	GSM521883	H3K14ac	IMR90	Fibroblast	Lung	HM	cell line
2328	Homo sapiens	GSM588574	H3K14ac	MCF7	Epithelium	Breast	HM	cell line
5558	Homo sapiens	GSM801059	H3K18ac	H3396	Epithelium	Mammary Gland	HM	cell line
68175	Homo sapiens	GSM1816680	H3K18ac		Treg Cell (Regulatory T Cell)	In Vitro Differentiation	HM	primary: in vitro derived
85456	Homo sapiens	GSM2597639	H3K18ac	H1299	Epithelium	Lung	HM	cell line
1816	Homo sapiens	GSM521884	H3K18ac	IMR90	Fibroblast	Lung	HM	cell line
68210	Homo sapiens	GSM1709274	H3K18ac	U2OS	Osteosarcoma Cell	Bone	HM	cell line
82458	Homo sapiens	GSM2816750	H3K18ac		Epithelium	Bronchia/Tracheia	HM	primary: normal
81141	Homo sapiens	GSM2527739	H3K18ac	HCT116	Colorectal Cancer Cell	Colon	HM	cell line
38520	Homo sapiens	GSM908949	H3K18ac		Trophoblast Cell	In Vitro Differentiated	HM	primary: in vitro derived
76007	Homo sapiens	GSM1422979	H3K18ac		Melanoma Cell	Melanoma	HM	primary: normal
67839	Homo sapiens	GSM1847313	H3K18ac	LP1			HM	cell line
1020	Homo sapiens	GSM706064	H3K18ac	H9	Embryonic Stem Cell (ESC)	Embryo	HM	cell line
88253	Homo sapiens	GSM2527756	H3K18cr	HCT116	Colorectal Cancer Cell	Colon	HM	cell line
81481	Homo sapiens	GSM2258939	H3K23ac	MB436		Breast	HM	cell line
81476	Homo sapiens	GSM2258936	H3K23ac	MB361		Breast	HM	cell line
85600	Homo sapiens	GSM2258924	H3K23ac	AU565		Breast	HM	cell line
6493	Homo sapiens	GSM818030	H3K23ac		Neural Progenitor Cell	In Vitro Differentiated	HM	primary: in vitro derived
1818	Homo sapiens	GSM521886	H3K23ac	IMR90	Fibroblast	Lung	HM	cell line
86414	Homo sapiens	GSM2258948	H3K23ac	MCF7	Epithelium	Breast	HM	cell line
81474	Homo sapiens	GSM2258930	H3K23ac	HCC1954	Epithelium	Breast	HM	cell line
82290	Homo sapiens	GSM2258954	H3K23ac	UACC812		Breast	HM	cell line
81473	Homo sapiens	GSM2258933	H3K23ac	MB231		Breast	HM	cell line
85171	Homo sapiens	GSM2597654	H3K23ac	H1299	Epithelium	Lung	HM	cell line
76006	Homo sapiens	GSM1422980	H3K23ac		Melanoma Cell	Melanoma	HM	primary: normal
86407	Homo sapiens	GSM2258945	H3K23ac	MCF10A	Epithelium	Breast	HM	cell line
86410	Homo sapiens	GSM2258942	H3K23ac	MB468		Breast	HM	cell line
862	Homo sapiens	GSM605306	H3K23me2	H1	Embryonic Stem Cell (ESC)	Embryo	HM	cell line
6461	Homo sapiens	GSM807396	H3K23me2	H9	Embryonic Stem Cell (ESC)	Embryo	HM	cell line
66783	Homo sapiens	GSM2058047	H3K27ac	V852	Colorectal Cancer Cell	Colorectal Cancer	HM	cell line
83746	Homo sapiens	GSM2865069	H3K27ac			Retina	HM	tissue
35200	Homo sapiens	GSM910555	H3K27ac			Stomach	HM	tissue
62263	Homo sapiens	GSM2037792	H3K27ac	NB1643	Neuroblast		HM	cell line
62256	Homo sapiens	GSM2037785	H3K27ac	DU528		Blood	HM	cell line
62200	Homo sapiens	GSM1869142	H3K27ac	BJEL	Fibroblast	Foreskin	HM	cell line
62255	Homo sapiens	GSM2037784	H3K27ac	DLD1	Epithelium	Colon	HM	cell line
55564	Homo sapiens	GSM1703909	H3K27ac	KARPAS422	B Cell		HM	cell line
83939	Homo sapiens	GSM2702219	H3K27ac	Colo205	Colorectal Cancer Cell	Colon	HM	cell line
66756	Homo sapiens	GSM2224582	H3K27ac	LoVo	Colon Adenocarcinoma	Colon	HM	cell line
66795	Homo sapiens	GSM2058048	H3K27ac	V855	Colorectal Cancer Cell	Colorectal Cancer	HM	cell line
62254	Homo sapiens	GSM2037783	H3K27ac	CHP134			HM	cell line
62201	Homo sapiens	GSM1869148	H3K27ac	BJELM	Fibroblast	Foreskin	HM	cell line
62252	Homo sapiens	GSM2037781	H3K27ac	CCRFCEM	T Lymphocyte	Blood	HM	cell line
62265	Homo sapiens	GSM2037794	H3K27ac	P12ICHIKAWA			HM	cell line
66736	Homo sapiens	GSM2432976	H3K27ac	D341	Medulloblastoma Cell	Cerebellum	HM	cell line
47680	Homo sapiens	GSM1252324	H3K27ac		Adenocarcinoma Cell	Stomach	HM	cancer
47676	Homo sapiens	GSM1252320	H3K27ac			Stomach	HM	tissue
66785	Homo sapiens	GSM2058036	H3K27ac	V410	Colorectal Cancer Cell	Colorectal Cancer	HM	cell line
66796	Homo sapiens	GSM2058046	H3K27ac	V784	Colorectal Cancer Cell	Colorectal Cancer	HM	cell line
47650	Homo sapiens	GSM1252294	H3K27ac		Adenocarcinoma Cell	Stomach	HM	primary: normal
66797	Homo sapiens	GSM2058045	H3K27ac	V703	Colorectal Cancer Cell		HM	cell line
66794	Homo sapiens	GSM2058049	H3K27ac	V866	Colorectal Cancer Cell	Colorectal Cancer	HM	cell line
62196	Homo sapiens	GSM1847314	H3K27ac	LP1			HM	cell line
47646	Homo sapiens	GSM1252290	H3K27ac		Adenocarcinoma Cell	Stomach	HM	cancer
3333	Homo sapiens	GSM602302	H3K27ac		Neuroectoderm	In Vitro Differentiation	HM	primary: in vitro derived
66790	Homo sapiens	GSM2058053	H3K27ac			Primary Colorectal Cancer Tumor	HM	tissue
66798	Homo sapiens	GSM2058043	H3K27ac	V5	Colorectal Cancer Cell	Colorectal Cancer Cell Line	HM	cell line
66789	Homo sapiens	GSM2058054	H3K27ac			Primary Colorectal Cancer Tumor	HM	tissue
66788	Homo sapiens	GSM2058055	H3K27ac			Primary Colorectal Cancer Tumor	HM	tissue
66799	Homo sapiens	GSM2058042	H3K27ac	V481	Colorectal Cancer Cell		HM	cell line
66800	Homo sapiens	GSM2058041	H3K27ac	V457	Colorectal Cancer Cell	Colorectal Cancer	HM	cell line
66787	Homo sapiens	GSM2058056	H3K27ac			Primary Colorectal Cancer Tumor	HM	tissue
62258	Homo sapiens	GSM2037787	H3K27ac	HCC827	Epithelium	Lung	HM	cell line
47634	Homo sapiens	GSM1252278	H3K27ac		Adenocarcinoma Cell	Stomach	HM	primary: normal
66786	Homo sapiens	GSM2058035	H3K27ac	V389	Colorectal Cancer Cell	Colorectal Cancer	HM	cell line
62259	Homo sapiens	GSM2037788	H3K27ac	LOUCY	T Lymphocyte	Blood	HM	cell line
47630	Homo sapiens	GSM1252274	H3K27ac		Adenocarcinoma Cell	Stomach	HM	cancer
62261	Homo sapiens	GSM2037790	H3K27ac	MOLT4	T Lymphocyte		HM	cell line
66784	Homo sapiens	GSM2058044	H3K27ac	V576	Colorectal Cancer Cell	Colorectal Cancer	HM	cell line
66793	Homo sapiens	GSM2058050	H3K27ac	V940	Colorectal Cancer Cell	Colorectal Cancer	HM	cell line
62268	Homo sapiens	GSM2037797	H3K27ac	SEM	B Cell		HM	cell line
66725	Homo sapiens	GSM2183712	H3K27ac	MV411	Leukemia Cell	Blood	HM	cell line
66509	Homo sapiens	GSM2243113	H3K27ac		Rhabdomyosarcoma	Muscle	HM	cancer
66508	Homo sapiens	GSM2243115	H3K27ac	Rh18	Rhabdomyosarcoma		HM	cell line
66496	Homo sapiens	GSM2439222	H3K27ac	HEK293T	Epithelium	Embryonic Kidney	HM	cell line
66473	Homo sapiens	GSM2072643	H3K27ac		Neuron	Fetal Brain	HM	primary: normal
66464	Homo sapiens	GSM1970133	H3K27ac	MRC5	Fibroblast	Lung	HM	cell line
66455	Homo sapiens	GSM2341636	H3K27ac	U2OS	Osteosarcoma Cell	Bone	HM	cell line
66453	Homo sapiens	GSM1948902	H3K27ac	J82	Bladder Cancer Cell	Bladder	HM	cell line
66452	Homo sapiens	GSM1948904	H3K27ac			Urinary Bladder	HM	tissue
66445	Homo sapiens	GSM2262937	H3K27ac		Monocyte	Blood	HM	primary: normal
62281	Homo sapiens	GSM2101766	H3K27ac		Glioblastoma Initiating Cell	Brain	HM	cancer
48745	Homo sapiens	GSM1383865	H3K27ac	PrEC	Epithelium	Prostate	HM	cell line
66407	Homo sapiens	GSM1835835	H3K27ac			Brain	HM	tissue
66406	Homo sapiens	GSM1835838	H3K27ac			Brain	HM	tissue
66405	Homo sapiens	GSM1835841	H3K27ac			Liver	HM	tissue
62282	Homo sapiens	GSM2120701	H3K27ac		Neuroblast	Brain	HM	cancer
66404	Homo sapiens	GSM1835844	H3K27ac			Kidney	HM	tissue
66403	Homo sapiens	GSM1835847	H3K27ac			Kidney	HM	tissue
62283	Homo sapiens	GSM2120706	H3K27ac	SHSY5Y	Neuron	Bone Marrow	HM	cell line
62286	Homo sapiens	GSM2127467	H3K27ac	IMR575	Neuroblast	Neuroblatoma	HM	cell line
66401	Homo sapiens	GSM1835853	H3K27ac			Brain	HM	tissue
66400	Homo sapiens	GSM1835873	H3K27ac	G401		Kidney	HM	cell line
62335	Homo sapiens	GSM2113524	H3K27ac	KELLY	Neuroblast	Blood	HM	cell line
66398	Homo sapiens	GSM1835887	H3K27ac	BT16		Brain	HM	cell line
62336	Homo sapiens	GSM2113527	H3K27ac	NGP	Neuroblast	Brain	HM	cell line
66396	Homo sapiens	GSM1835900	H3K27ac	TTC549	Liver Cell	Liver	HM	cell line
66391	Homo sapiens	GSM1513831	H3K27ac	MV411R	Acute Myeloid Leukemia (AML) Cell		HM	cell line
66388	Homo sapiens	GSM2107710	H3K27ac	Reh	Pro-B Lymphoblastic Leukemia Cell	Blood	HM	cell line
62279	Homo sapiens	GSM2066435	H3K27ac	HCC1954	Epithelium	Breast	HM	cell line
35183	Homo sapiens	GSM910559	H3K27ac			Sigmoid Colon	HM	tissue
66516	Homo sapiens	GSM2421998	H3K27ac			Meningioma	HM	tissue
66518	Homo sapiens	GSM2421996	H3K27ac			Meningioma	HM	tissue
66714	Homo sapiens	GSM1824408	H3K27ac	MIAPaCa2	Tumor Cell	Pancreatic Ductal	HM	cell line
66707	Homo sapiens	GSM1541010	H3K27ac	RWPE1	Epithelium	Prostate	HM	cell line
62266	Homo sapiens	GSM2037795	H3K27ac	PEER			HM	cell line
66656	Homo sapiens	GSM2452104	H3K27ac		Erythroid Progenitor Cell	In Vitro Differentiation	HM	primary: in vitro derived
66631	Homo sapiens	GSM2108046	H3K27ac	THP1	Monocyte	Blood	HM	cell line
62267	Homo sapiens	GSM2037796	H3K27ac	PF382		Blood	HM	cell line
66801	Homo sapiens	GSM2058040	H3K27ac	V456	Colorectal Cancer Cell	Colorectal Cancer	HM	cell line
62272	Homo sapiens	GSM2039110	H3K27ac	TE7	Epithelium	Esophagus	HM	cell line
66615	Homo sapiens	GSM1922971	H3K27ac	GSC8	Neurosphere	Brain Glioblastoma	HM	cell line
66608	Homo sapiens	GSM2171416	H3K27ac	HEK293	Epithelium	Embryonic Kidney	HM	cell line
66534	Homo sapiens	GSM2280036	H3K27ac		myocyte	In Vitro Differentiation	HM	primary: in vitro derived
35187	Homo sapiens	GSM910557	H3K27ac			Right Atrium	HM	tissue
62273	Homo sapiens	GSM2039112	H3K27ac	KYSE510	Epithelium	Esophageal Tissue	HM	cell line
66727	Homo sapiens	GSM2136938	H3K27ac	MOLM13	Leukemia Cell	Blood	HM	cell line
48285	Homo sapiens	GSM1333977	H3K27ac	GM12878	B Cell	Blood	HM	cell line
66529	Homo sapiens	GSM2421981	H3K27ac			Meningioma	HM	tissue
66528	Homo sapiens	GSM2421982	H3K27ac			Meningioma	HM	tissue
66527	Homo sapiens	GSM2421983	H3K27ac			Meningioma	HM	tissue
66526	Homo sapiens	GSM2421985	H3K27ac			Meningioma	HM	tissue
62278	Homo sapiens	GSM2066433	H3K27ac	H2087		Lung	HM	cell line
66525	Homo sapiens	GSM2421986	H3K27ac			Meningioma	HM	tissue
66524	Homo sapiens	GSM2421987	H3K27ac			Meningioma	HM	tissue
66523	Homo sapiens	GSM2421990	H3K27ac			Meningioma	HM	tissue
66522	Homo sapiens	GSM2421992	H3K27ac			Meningioma	HM	tissue
66521	Homo sapiens	GSM2421993	H3K27ac			Meningioma	HM	tissue
66520	Homo sapiens	GSM2421994	H3K27ac			Meningioma	HM	tissue
66519	Homo sapiens	GSM2421995	H3K27ac			Meningioma	HM	tissue
48565	Homo sapiens	GSM1365900	H3K27ac	LS174T	Epithelium	Colon	HM	cell line
66531	Homo sapiens	GSM2421979	H3K27ac			Dura	HM	tissue
66802	Homo sapiens	GSM2058039	H3K27ac	V432	Colorectal Cancer Cell		HM	cell line
61987	Homo sapiens	GSM1953841	H3K27ac	SKMEL30	Melanoma Cell		HM	cell line
66803	Homo sapiens	GSM2058038	H3K27ac	V429	Colorectal Cancer Cell	Colorectal Cancer	HM	cell line
67392	Homo sapiens	GSM1953842	H3K27ac	UACC257	Melanoma Cell		HM	cell line
62104	Homo sapiens	GSM2144763	H3K27ac			Endometrioid Adenocarcinoma	HM	tissue
62105	Homo sapiens	GSM2144767	H3K27ac			Endometrioid Adenocarcinoma	HM	tissue
55919	Homo sapiens	GSM1825770	H3K27ac		Inducible Fibroblast-Like Cell Intermediates	In Vitro Differentiation	HM	primary: in vitro derived
62156	Homo sapiens	GSM1574235	H3K27ac	Capan1		Pancreatic Ductal	HM	cell line
67224	Homo sapiens	GSM2316309	H3K27ac			Retina	HM	tissue
67223	Homo sapiens	GSM2316310	H3K27ac			Retina	HM	tissue
67221	Homo sapiens	GSM2316312	H3K27ac			Retina	HM	tissue
67220	Homo sapiens	GSM2316313	H3K27ac		Retinoblastoma	Retina	HM	cancer
67135	Homo sapiens	GSM2597207	H3K27ac	LCL	Lymphoblast	Blood	HM	cell line
67127	Homo sapiens	GSM2419940	H3K27ac		Tumor-Initiating Cell(Tic)	Neuroblatoma	HM	cancer
67115	Homo sapiens	GSM1922078	H3K27ac		Glioma Cell	Brain	HM	cancer
67113	Homo sapiens	GSM2360989	H3K27ac		Glioma Cell	Brain	HM	cancer
67111	Homo sapiens	GSM2360993	H3K27ac		Glioma Cell	Brain	HM	cancer
62157	Homo sapiens	GSM1574236	H3K27ac	CAPAN2		Pancreatic Ductal	HM	cell line
61864	Homo sapiens	GSM1660039	H3K27ac			Brain Thalamicnuclei	HM	tissue
83393	Homo sapiens	GSM2664361	H3K27ac	SKNSH	Neuroblast	Brain	HM	cell line
67108	Homo sapiens	GSM2308943	H3K27ac		Htert Immortalized Endometriosis Cell	Endometrium	HM	primary: normal
67071	Homo sapiens	GSM1907214	H3K27ac	LNCaP	Epithelium	Prostate	HM	cell line
67048	Homo sapiens	GSM1422981	H3K27ac		Melanocyte	Foreskin	HM	primary: normal
67039	Homo sapiens	GSM2132556	H3K27ac	U266	B Cell	Blood	HM	cell line
67034	Homo sapiens	GSM2418804	H3K27ac	HL60S4	Promyeloblast	Blood	HM	cell line
67031	Homo sapiens	GSM2214081	H3K27ac		Fibroblast		HM	cell line
67029	Homo sapiens	GSM2214085	H3K27ac	CTR	Rhabdomyosarcoma		HM	cell line
67028	Homo sapiens	GSM2214087	H3K27ac	NCI0075	Rhabdomyosarcoma		HM	cell line
67022	Homo sapiens	GSM2214121	H3K27ac	RH5	Rhabdomyosarcoma		HM	cell line
62158	Homo sapiens	GSM1574237	H3K27ac	CFPAC1	Pancreatic Ductal Adenocarcinoma Cell	Pancreatic Ductal	HM	cell line
83394	Homo sapiens	GSM2664363	H3K27ac	EBC1	Neuroblast		HM	cell line
67021	Homo sapiens	GSM2214123	H3K27ac	RMS008	Rhabdomyosarcoma		HM	cell line
87577	Homo sapiens	GSM2293434	H3K27ac			Kidney	HM	tissue
61863	Homo sapiens	GSM1660038	H3K27ac			Brain Thalamicnuclei	HM	tissue
87579	Homo sapiens	GSM2293319	H3K27ac		Clear Cell Renal Cell Carcinoma Cell	Clear Cell Renal Cell Carcinoma Tumor	HM	cancer
36161	Homo sapiens	GSM1102783	H3K27ac			Fetal Stomach	HM	tissue
56377	Homo sapiens	GSM1587925	H3K27ac	MV411	Leukemia Cell	Blood	HM	cell line
56373	Homo sapiens	GSM1587921	H3K27ac	SET2	Megakaryoblast	Blood	HM	cell line
56363	Homo sapiens	GSM1587911	H3K27ac	MOLM14	Myeloid Cell		HM	cell line
67709	Homo sapiens	GSM1660037	H3K27ac			Brain	HM	tissue
62060	Homo sapiens	GSM2068364	H3K27ac	LHCNM2	Myoblast	Skeletal Muscle	HM	cell line
62061	Homo sapiens	GSM2076193	H3K27ac	MKN45			HM	cell line
67708	Homo sapiens	GSM1660046	H3K27ac			Cerebellum	HM	tissue
57154	Homo sapiens	GSM1893228	H3K27ac		Treg Cell (Regulatory T Cell)	Blood	HM	primary: normal
61847	Homo sapiens	GSM1606434	H3K27ac		Endocrine	Pancreas	HM	primary: normal
62070	Homo sapiens	GSM2098178	H3K27ac	IMR90	Fibroblast	Lung	HM	cell line
62101	Homo sapiens	GSM2144749	H3K27ac			Endometrioid Adenocarcinoma	HM	tissue
62102	Homo sapiens	GSM2144753	H3K27ac			Endometrioid Adenocarcinoma	HM	tissue
62103	Homo sapiens	GSM2144757	H3K27ac			Endometrioid Adenocarcinoma	HM	tissue
61848	Homo sapiens	GSM1606435	H3K27ac		Endocrine	Pancreas	HM	primary: normal
67020	Homo sapiens	GSM2214125	H3K27ac	RMS206	Rhabdomyosarcoma		HM	cell line
61849	Homo sapiens	GSM1625977	H3K27ac		Macrophage	Blood	HM	primary: normal
88108	Homo sapiens	GSM2281658	H3K27ac		Leukemia Cell		HM	cancer
88144	Homo sapiens	GSM2293474	H3K27ac			Kidney	HM	tissue
[truncated: 4,393 more rows]

## Sheet: DNase-seq prompt
Table S1(2). Metadata for training the prompt-enhanced ChromBERT of cistrome imputation (DNase-seq prompts).
Cell type	Regulator	Accession of ground truth	Accession of DNase	Partition
K562	CTCF	GSM935407	GSM623516	train
K562	EP300	GSM935401	GSM623516	train
K562	REST	GSM803440	GSM623516	train
K562	JUND	GSM935569	GSM623516	train
K562	CEBPB	GSM1010878	GSM623516	train
K562	GABPA	GSM803524	GSM623516	train
K562	YY1	GSM803446	GSM623516	train
K562	MAX	GSM935344	GSM623516	train
K562	ELF1	ENCSR502OEK_1	GSM623516	train
K562	SMC3	GSM935310	GSM623516	train
K562	MAFK	GSM935311	GSM623516	train
K562	SIN3A	ENCSR920BLG_1	GSM623516	train
K562	TAF1	GSM803431	GSM623516	train
MCF7	CTCF	GSM614637	GSM1255282	train
MCF7	JUND	GSM1010892	GSM1255282	train
MCF7	ELF1	GSM1010764	GSM1255282	train
MCF7	SIN3A	GSM1010862	GSM1255282	train
MCF7	TAF1	GSM1010811	GSM1255282	train
HepG2	EP300	GSM803499	GSM748509	train
HepG2	REST	GSM1010784	GSM748509	train
HepG2	JUND	GSM935649	GSM748509	train
HepG2	CEBPB	GSM935493	GSM748509	train
HepG2	GABPA	GSM1861924	GSM748509	train
HepG2	RAD21	ENCSR054FKH_2	GSM748509	train
HepG2	YY1	GSM803381	GSM748509	train
HepG2	MAX	GSM1010865	GSM748509	train
HepG2	ELF1	GSM803415	GSM748509	train
HepG2	SMC3	GSM935542	GSM748509	train
HepG2	MAFK	GSM935610	GSM748509	train
HepG2	SIN3A	GSM803530	GSM748509	train
HepG2	TAF1	GSM803367	GSM748509	train
HepG2	EZH2	GSM1003487	GSM748509	train
GM12878	CTCF	GSM1233888	GSM489278	train
GM12878	EP300	GSM1333964	GSM489278	train
GM12878	REST	GSM1333989	GSM489278	train
GM12878	JUND	GSM1003634	GSM489278	train
GM12878	CEBPB	GSM1010850	GSM489278	train
GM12878	GABPA	GSM803356	GSM489278	train
GM12878	RAD21	GSM803416	GSM489278	train
GM12878	YY1	GSM935482	GSM489278	train
GM12878	MAX	GSM935518	GSM489278	train
GM12878	ELF1	GSM803496	GSM489278	train
GM12878	SMC3	GSM935376	GSM489278	train
GM12878	MAFK	GSM1003616	GSM489278	train
GM12878	SIN3A	GSM935331	GSM489278	train
GM12878	TAF1	GSM803537	GSM489278	train
GM12878	EZH2	GSM1003498	GSM489278	train
HCT116	CTCF	GSM1022652	GSM1224668	train
HCT116	JUND	GSM1010847	GSM1224668	train
HCT116	YY1	GSM803354	GSM1224668	train
HeLaS3	CTCF	GSM733785	GSM736564	train
HeLaS3	EP300	GSM935500	GSM736564	train
HeLaS3	REST	GSM803478	GSM736564	train
HeLaS3	GABPA	GSM803454	GSM736564	train
HeLaS3	MAFK	GSM935290	GSM736564	train
HeLaS3	TAF1	GSM803455	GSM736564	train
IMR90	CTCF	GSM935404	GSM723024	train
IMR90	CEBPB	GSM935519	GSM723024	train
IMR90	RAD21	GSM935624	GSM723024	train
IMR90	SMC3	ENCSR000HPG_1	GSM723024	train
IMR90	MAFK	GSM935403	GSM723024	train
A549	CTCF	GSM1003606	GSM1014517	train
A549	REST	GSM1010749	GSM1014517	train
A549	CEBPB	ENCSR701TCU_2	GSM1014517	train
A549	RAD21	GSM1010761	GSM1014517	train
A549	SMC3	ENCSR481YWD_1	GSM1014517	train
A549	SIN3A	GSM1010882	GSM1014517	train
BJ	CTCF	GSM749752	ENCSR548MMD_2	train
HL60	CTCF	GSM749688	GSM736626	train
HL60	REST	GSM1010754	GSM736626	train
HL60	GABPA	GSM1010822	GSM736626	train
NT2D1	YY1	GSM935424	NT2D1	train
LoVo	MYC	GSM1208654	GSM2224597	train
LoVo	RELA	GSM1239484	GSM2224597	train
LoVo	ZNF143	GSM1239623	GSM2224597	train
LoVo	TP53	GSM1208696	GSM2224597	train
LoVo	NIPBL	GSM1208661	GSM2224597	train
LoVo	NR3C1	GSM1208666	GSM2224597	train
LoVo	MED1	GSM1208647	GSM2224597	train
LoVo	CREB1	GSM1239450	GSM2224597	train
LoVo	FOXA2	GSM1239395	GSM2224597	train
LNCaP	MYC	GSM1907203	GSM1255270	train
LNCaP	RELA	GSM2219882	GSM1255270	train
LNCaP	TCF7L2	GSM1249449	GSM1255270	train
LNCaP	NR3C1	GSM759669	GSM1255270	train
LNCaP	CREB1	GSM1538431	GSM1255270	train
LNCaP	CHD1	GSM1573654	GSM1255270	train
T47D	BRD4	GSM1842719	GSM1014536	train
T47D	NR3C1	GSM1858647	GSM1014536	train
Jurkat	BRD4	GSM2218755	GSM736501	train
Jurkat	RUNX1	GSM1975912	GSM736501	train
Jurkat	MED1	GSM1442004	GSM736501	train
NB4	MYC	GSM935643	GSM1014513	train
NB4	RUNX1	GSM2179743	GSM1014513	train
PANC1	TCF7L2	GSM816437	GSM736519	train
BE2C	BRD4	GSM2113517	GSM736622	train
BE2C	TEAD4	GSM2232927	GSM736622	train
U937	ZNF143	GSM1587787	U937	train
U937	RUNX1	GSM1632640	U937	train
GP5d	MYC	GSM1240821	GSM2224589	train
GP5d	NIPBL	GSM1240822	GSM2224589	train
SW480	BRD4	GSM1890748	SW480	train
SW480	TP53	GSM2746539	SW480	train
H54	MYC	GSM808773	GSM816668	train
K562	MYC	GSM935516	GSM623516	valid
K562	RELA	ENCSR772EEN_2	GSM623516	valid
K562	TEAD4	GSM1010895	GSM623516	valid
K562	ZNF143	GSM935568	GSM623516	valid
K562	RUNX1	ENCSR588AKU_2	GSM623516	valid
K562	MED1	GSM2574768	GSM623516	valid
K562	CREB1	GSM1010890	GSM623516	valid
K562	SRF	GSM803520	GSM623516	valid
K562	CHD1	GSM830989	GSM623516	valid
MCF7	RELA	GSM1643956	GSM1255282	valid
MCF7	NIPBL	GSM2040024	GSM1255282	valid
MCF7	MED1	GSM2040025	GSM1255282	valid
MCF7	SRF	GSM1010839	GSM1255282	valid
HepG2	TCF7L2	GSM782122	GSM748509	valid
HepG2	TEAD4	GSM1010875	GSM748509	valid
HepG2	NIPBL	GSM2040024	GSM748509	valid
HepG2	NR3C1	GSM935620	GSM748509	valid
HepG2	CREB1	GSM1010808	GSM748509	valid
HepG2	FOXA2	GSM803403	GSM748509	valid
GM12878	MYC	GSM754334	GSM489278	valid
GM12878	RELA	GSM2628088	GSM489278	valid
GM12878	CREB1	GSM1010760	GSM489278	valid
GM12878	SRF	GSM803477	GSM489278	valid
HCT116	MYC	GSM2065882	GSM1224668	valid
HCT116	TEAD4	GSM1010772	GSM1224668	valid
HCT116	TP53	GSM2296271	GSM1224668	valid
HCT116	NIPBL	GSM2809637	GSM1224668	valid
HCT116	SRF	GSM1010851	GSM1224668	valid
HeLaS3	MYC	GSM935320	GSM736564	valid
HeLaS3	ZNF143	GSM935436	GSM736564	valid
IMR90	RELA	GSM1055810	GSM723024	valid
IMR90	TP53	GSM1418969	GSM723024	valid
IMR90	CHD1	GSM1003623	GSM723024	valid
A549	BRD4	GSM2359441	GSM1014517	valid
A549	RELA	GSM847876	GSM1014517	valid
A549	NR3C1	GSM2095220	GSM1014517	valid
A549	MED1	GSM2040033	GSM1014517	valid
A549	FOXA2	GSM2401465	GSM1014517	valid
H9	TP53	GSM981235	GSM878613	valid

## Sheet: Transcriptome prompt
Table S1(3). Metadata for training the prompt-enhanced ChromBERT of cistrome imputation (transcriptome prompts).
Cell line	Transcriptome regulator	Accession of ground truth	Accession of transcriptome	Partition
K562	CTCF	GSM935407	GSM2343835;GSM2343836	train
K562	EP300	GSM935401	GSM2343835;GSM2343836	train
K562	REST	GSM803440	GSM2343835;GSM2343836	train
K562	JUND	GSM935569	GSM2343835;GSM2343836	train
K562	CEBPB	GSM1010878	GSM2343835;GSM2343836	train
K562	GABPA	GSM803524	GSM2343835;GSM2343836	train
K562	YY1	GSM803446	GSM2343835;GSM2343836	train
K562	MAX	GSM935344	GSM2343835;GSM2343836	train
K562	ELF1	ENCSR502OEK_1	GSM2343835;GSM2343836	train
K562	SMC3	GSM935310	GSM2343835;GSM2343836	train
K562	MAFK	GSM935311	GSM2343835;GSM2343836	train
K562	SIN3A	ENCSR920BLG_1	GSM2343835;GSM2343836	train
K562	TAF1	GSM803431	GSM2343835;GSM2343836	train
MCF7	CTCF	GSM614637	GSM2400174;GSM2400175	train
MCF7	JUND	GSM1010892	GSM2400174;GSM2400175	train
MCF7	ELF1	GSM1010764	GSM2400174;GSM2400175	train
MCF7	SIN3A	GSM1010862	GSM2400174;GSM2400175	train
MCF7	TAF1	GSM1010811	GSM2400174;GSM2400175	train
HepG2	EP300	GSM803499	GSM2072617;GSM2072618	train
HepG2	REST	GSM1010784	GSM2072617;GSM2072618	train
HepG2	JUND	GSM935649	GSM2072617;GSM2072618	train
HepG2	CEBPB	GSM935493	GSM2072617;GSM2072618	train
HepG2	GABPA	GSM1861924	GSM2072617;GSM2072618	train
HepG2	RAD21	ENCSR054FKH_2	GSM2072617;GSM2072618	train
HepG2	YY1	GSM803381	GSM2072617;GSM2072618	train
HepG2	MAX	GSM1010865	GSM2072617;GSM2072618	train
HepG2	ELF1	GSM803415	GSM2072617;GSM2072618	train
HepG2	SMC3	GSM935542	GSM2072617;GSM2072618	train
HepG2	MAFK	GSM935610	GSM2072617;GSM2072618	train
HepG2	SIN3A	GSM803530	GSM2072617;GSM2072618	train
HepG2	TAF1	GSM803367	GSM2072617;GSM2072618	train
HepG2	EZH2	GSM1003487	GSM2072617;GSM2072618	train
GM12878	CTCF	GSM1233888	GSM2072350;GSM2072351	train
GM12878	EP300	GSM1333964	GSM2072350;GSM2072351	train
GM12878	REST	GSM1333989	GSM2072350;GSM2072351	train
GM12878	JUND	GSM1003634	GSM2072350;GSM2072351	train
GM12878	CEBPB	GSM1010850	GSM2072350;GSM2072351	train
GM12878	GABPA	GSM803356	GSM2072350;GSM2072351	train
GM12878	RAD21	GSM803416	GSM2072350;GSM2072351	train
GM12878	YY1	GSM935482	GSM2072350;GSM2072351	train
GM12878	MAX	GSM935518	GSM2072350;GSM2072351	train
GM12878	ELF1	GSM803496	GSM2072350;GSM2072351	train
GM12878	SMC3	GSM935376	GSM2072350;GSM2072351	train
GM12878	MAFK	GSM1003616	GSM2072350;GSM2072351	train
GM12878	SIN3A	GSM935331	GSM2072350;GSM2072351	train
GM12878	TAF1	GSM803537	GSM2072350;GSM2072351	train
GM12878	EZH2	GSM1003498	GSM2072350;GSM2072351	train
HCT116	CTCF	GSM1022652	GSM6725844;GSM6725845;GSM6725846	train
HCT116	JUND	GSM1010847	GSM6725844;GSM6725845;GSM6725846	train
HCT116	YY1	GSM803354	GSM6725844;GSM6725845;GSM6725846	train
HeLaS3	CTCF	GSM733785	GSM2308420;GSM2308421	train
HeLaS3	EP300	GSM935500	GSM2308420;GSM2308421	train
HeLaS3	REST	GSM803478	GSM2308420;GSM2308421	train
HeLaS3	GABPA	GSM803454	GSM2308420;GSM2308421	train
HeLaS3	MAFK	GSM935290	GSM2308420;GSM2308421	train
HeLaS3	TAF1	GSM803455	GSM2308420;GSM2308421	train
IMR90	CTCF	GSM935404	GSM2400222;GSM2400223	train
IMR90	CEBPB	GSM935519	GSM2400222;GSM2400223	train
IMR90	RAD21	GSM935624	GSM2400222;GSM2400223	train
IMR90	SMC3	ENCSR000HPG_1	GSM2400222;GSM2400223	train
IMR90	MAFK	GSM935403	GSM2400222;GSM2400223	train
A549	CTCF	GSM1003606	GSM2421764;GSM2421765;GSM2421766;GSM2421767	train
A549	REST	GSM1010749	GSM2421764;GSM2421765;GSM2421766;GSM2421767	train
A549	CEBPB	ENCSR701TCU_2	GSM2421764;GSM2421765;GSM2421766;GSM2421767	train
A549	RAD21	GSM1010761	GSM2421764;GSM2421765;GSM2421766;GSM2421767	train
A549	SMC3	ENCSR481YWD_1	GSM2421764;GSM2421765;GSM2421766;GSM2421767	train
A549	SIN3A	GSM1010882	GSM2421764;GSM2421765;GSM2421766;GSM2421767	train
BJ	CTCF	GSM749752	GSM7681715;GSM7681716;GSM7681717	train
HL60	CTCF	GSM749688	GSM6778353;GSM6778354;GSM6778355	train
HL60	REST	GSM1010754	GSM6778353;GSM6778354;GSM6778355	train
HL60	GABPA	GSM1010822	GSM6778353;GSM6778354;GSM6778355	train
LoVo	MYC	GSM1208654	GSM7744850;GSM7744851;GSM7744852	train
LoVo	RELA	GSM1239484	GSM7744850;GSM7744851;GSM7744852	train
LoVo	ZNF143	GSM1239623	GSM7744850;GSM7744851;GSM7744852	train
LoVo	TP53	GSM1208696	GSM7744850;GSM7744851;GSM7744852	train
LoVo	NIPBL	GSM1208661	GSM7744850;GSM7744851;GSM7744852	train
LoVo	NR3C1	GSM1208666	GSM7744850;GSM7744851;GSM7744852	train
LoVo	MED1	GSM1208647	GSM7744850;GSM7744851;GSM7744852	train
LoVo	CREB1	GSM1239450	GSM7744850;GSM7744851;GSM7744852	train
LoVo	FOXA2	GSM1239395	GSM7744850;GSM7744851;GSM7744852	train
LNCaP	MYC	GSM1907203	GSM7089301;GSM7089302;GSM7089303;GSM7089304	train
LNCaP	RELA	GSM2219882	GSM7089301;GSM7089302;GSM7089303;GSM7089304	train
LNCaP	TCF7L2	GSM1249449	GSM7089301;GSM7089302;GSM7089303;GSM7089304	train
LNCaP	NR3C1	GSM759669	GSM7089301;GSM7089302;GSM7089303;GSM7089304	train
LNCaP	CREB1	GSM1538431	GSM7089301;GSM7089302;GSM7089303;GSM7089304	train
LNCaP	CHD1	GSM1573654	GSM7089301;GSM7089302;GSM7089303;GSM7089304	train
T47D	BRD4	GSM1842719	GSM6198448;GSM6198449;GSM6198450	train
T47D	NR3C1	GSM1858647	GSM6198448;GSM6198449;GSM6198450	train
Jurkat	BRD4	GSM2218755	GSM8187448;GSM8187449	train
Jurkat	RUNX1	GSM1975912	GSM8187448;GSM8187449	train
Jurkat	MED1	GSM1442004	GSM8187448;GSM8187449	train
NB4	MYC	GSM935643	GSM6594364;GSM6594365	train
NB4	RUNX1	GSM2179743	GSM6594364;GSM6594365	train
PANC1	TCF7L2	GSM816437	GSM2453359;GSM2453360	train
BE2C	BRD4	GSM2113517	GSM2453355;GSM2453356	train
BE2C	TEAD4	GSM2232927	GSM2453355;GSM2453356	train
U937	ZNF143	GSM1587787	GSM5176812;GSM5176813;GSM5176814;GSM5176815	train
U937	RUNX1	GSM1632640	GSM5176812;GSM5176813;GSM5176814;GSM5176815	train
GP5d	MYC	GSM1240821	GSM6841203;GSM6841204;GSM6841205	train
GP5d	NIPBL	GSM1240822	GSM6841203;GSM6841204;GSM6841205	train
SW480	BRD4	GSM1890748	GSM7880783;GSM7880784;GSM7880785	train
SW480	TP53	GSM2746539	GSM7880783;GSM7880784;GSM7880785	train
K562	MYC	GSM935516	GSM2343835;GSM2343836	valid
K562	RELA	ENCSR772EEN_2	GSM2343835;GSM2343836	valid
K562	TEAD4	GSM1010895	GSM2343835;GSM2343836	valid
K562	ZNF143	GSM935568	GSM2343835;GSM2343836	valid
K562	RUNX1	ENCSR588AKU_2	GSM2343835;GSM2343836	valid
K562	MED1	GSM2574768	GSM2343835;GSM2343836	valid
K562	CREB1	GSM1010890	GSM2343835;GSM2343836	valid
K562	SRF	GSM803520	GSM2343835;GSM2343836	valid
K562	CHD1	GSM830989	GSM2343835;GSM2343836	valid
MCF7	RELA	GSM1643956	GSM2400174;GSM2400175	valid
MCF7	NIPBL	GSM2040024	GSM2400174;GSM2400175	valid
MCF7	MED1	GSM2040025	GSM2400174;GSM2400175	valid
MCF7	SRF	GSM1010839	GSM2400174;GSM2400175	valid
HepG2	TCF7L2	GSM782122	GSM2072617;GSM2072618	valid
HepG2	TEAD4	GSM1010875	GSM2072617;GSM2072618	valid
HepG2	NIPBL	GSM2040024	GSM2072617;GSM2072618	valid
HepG2	NR3C1	GSM935620	GSM2072617;GSM2072618	valid
HepG2	CREB1	GSM1010808	GSM2072617;GSM2072618	valid
HepG2	FOXA2	GSM803403	GSM2072617;GSM2072618	valid
GM12878	MYC	GSM754334	GSM2072350;GSM2072351	valid
GM12878	RELA	GSM2628088	GSM2072350;GSM2072351	valid
GM12878	CREB1	GSM1010760	GSM2072350;GSM2072351	valid
GM12878	SRF	GSM803477	GSM2072350;GSM2072351	valid
HCT116	MYC	GSM2065882	GSM6725844;GSM6725845;GSM6725846	valid
HCT116	TEAD4	GSM1010772	GSM6725844;GSM6725845;GSM6725846	valid
HCT116	TP53	GSM2296271	GSM6725844;GSM6725845;GSM6725846	valid
HCT116	NIPBL	GSM2809637	GSM6725844;GSM6725845;GSM6725846	valid
HCT116	SRF	GSM1010851	GSM6725844;GSM6725845;GSM6725846	valid
HeLaS3	MYC	GSM935320	GSM2308420;GSM2308421	valid
HeLaS3	ZNF143	GSM935436	GSM2308420;GSM2308421	valid
IMR90	RELA	GSM1055810	GSM2400222;GSM2400223	valid
IMR90	TP53	GSM1418969	GSM2400222;GSM2400223	valid
IMR90	CHD1	GSM1003623	GSM2400222;GSM2400223	valid
A549	BRD4	GSM2359441	GSM2421764;GSM2421765;GSM2421766;GSM2421767	valid
A549	RELA	GSM847876	GSM2421764;GSM2421765;GSM2421766;GSM2421767	valid
A549	NR3C1	GSM2095220	GSM2421764;GSM2421765;GSM2421766;GSM2421767	valid
A549	MED1	GSM2040033	GSM2421764;GSM2421765;GSM2421766;GSM2421767	valid
A549	FOXA2	GSM2401465	GSM2421764;GSM2421765;GSM2421766;GSM2421767	valid
H9	TP53	GSM981235	GSM7916356;GSM7916357	valid
