# Supplementary material for: ChromBERT: A foundation model for learning interpretable representations for context-specific transcriptional regulatory networks
Source: Cell Genom. 2026 Jan 26;6(4):101130. doi: 10.1016/j.xgen.2025.101130 (PMC13069865; doi:10.1016/j.xgen.2025.101130)
Supplement: Table S2. Performance on cistrome imputation in unseen cell types, related to Figure 2 [file mmc3.xlsx]

## Sheet: Figure 2B
Table S2(1). Performance on cistrome imputation in unseen cell types (source data of Figure 2B).
Cell type	Regulator	Accession of ground truth	Accession of DNase-seq	AUPRC of ChromBERT	AUPRC of baseline
NB4	CTCF	GSM1022643	GSM1014513	0.93249	0.179441
LNCaP	CTCF	GSM947528	GSM1255270	0.923397	0.159226
BE2C	CTCF	GSM1022650	GSM736622	0.923345	0.211133
K562	RAD21	GSM935319	GSM623516	0.917426	0.390908
NHEK	CTCF	GSM646454	GSM736545	0.906226	0.129468
LoVo	RAD21	GSM1208668	GSM2224597	0.896248	0.554117
MCF7	RAD21	GSM1010791	GSM1255282	0.89491	0.199714
HCT116	MAX	GSM1010904	GSM1224668	0.890097	0.675549
Jurkat	CTCF	GSM1689152	GSM736501	0.888423	0.323982
LoVo	SMC3	GSM1208679	GSM2224597	0.888043	0.551291
HeLaS3	MAX	GSM935405	GSM736564	0.882366	0.705677
HCT116	RAD21	GSM1010848	GSM1224668	0.882197	0.604155
T47D	CTCF	GSM803348	GSM1014536	0.878233	0.218812
HepG2	CREB1	GSM1010808	GSM748509	0.872941	0.668415
LoVo	CTCF	GSM1208603	GSM2224597	0.865772	0.2322
HeLaS3	RAD21	GSM935571	GSM736564	0.863459	0.539373
A549	MAX	GSM1010728	GSM1014517	0.862076	0.782626
A549	TAF1	GSM1010812	GSM1014517	0.85744	0.603733
HCT116	ELF1	GSM1010765	GSM1224668	0.856962	0.672781
GM12878	MAZ	GSM935283	GSM489278	0.85622	0.624492
HeLaS3	SMC3	GSM935384	GSM736564	0.85232	0.593152
MCF7	MAX	GSM1010863	GSM1255282	0.851295	0.593303
IMR90	MAZ	GSM1003613	GSM723024	0.848823	0.601376
A549	TCF12	GSM1010746	GSM1014517	0.847689	0.726724
GM12878	CREB1	GSM1010760	GSM489278	0.843026	0.478048
H54	CTCF	GSM808772	GSM816668	0.840737	0.189423
K562	MAZ	GSM935337	GSM623516	0.837084	0.711989
HeLaS3	MAZ	GSM935272	GSM736564	0.836504	0.551729
HepG2	MAZ	GSM935335	GSM748509	0.833953	0.699935
HeLaS3	CEBPB	GSM935553	GSM736564	0.830442	0.563585
HeLaS3	JUND	GSM935328	GSM736564	0.829509	0.593707
GP5d	CTCF	GSM1240813	GSM2224589	0.827137	0.0767895
PANC1	SIN3A	GSM1010785	GSM736519	0.826421	0.458413
A549	YY1	GSM1010794	GSM1014517	0.825278	0.627707
K562	CREB1	GSM1010890	GSM623516	0.820632	0.521842
MCF7	GABPA	GSM1010864	GSM1255282	0.8203	0.53093
GP5d	SMC3	GSM1240826	GSM2224589	0.81779	0.13793
HCT116	SIN3A	GSM1010905	GSM1224668	0.814441	0.662105
A549	GABPA	GSM1010833	GSM1014517	0.811564	0.623483
A549	ELF1	GSM1010790	GSM1014517	0.810933	0.595255
K562	NFYB	GSM648588	GSM623516	0.810163	0.0390613
GM12878	TCF12	GSM803389	GSM489278	0.804303	0.475031
NB4	MAX	GSM935644	GSM1014513	0.803458	0.634486
GP5d	RAD21	GSM1240823	GSM2224589	0.80236	0.119665
GM12878	NFYA	GSM935506	GSM489278	0.798497	0.22634
A549	ETS1	GSM1010829	GSM1014517	0.797401	0.593397
LoVo	JUND	GSM1208763	GSM2224597	0.795216	0.688649
PANC1	CTCF	GSM1684573	GSM736519	0.789781	0.16846
K562	ETS1	GSM803442	GSM623516	0.78726	0.543182
HCT116	CEBPB	GSM1010852	GSM1224668	0.786248	0.583686
HepG2	MYC	GSM822291	GSM748509	0.784735	0.589389
K562	NFYA	GSM648587	GSM623516	0.784026	0.133921
HeLaS3	NFYB	GSM935408	GSM736564	0.781336	0.0380055
LoVo	NFYA	GSM1239478	GSM2224597	0.778731	0.220199
A549	JUND	GSM1010723	GSM1014517	0.769909	0.732503
GM12878	ETS1	GSM803510	GSM489278	0.768644	0.486836
Jurkat	GABPA	GSM1193662	GSM736501	0.767668	0.655196
HT29	JUND	GSM2042914	GSM2224590	0.762765	0.311665
A549	CREB1	GSM1010726	GSM1014517	0.755389	0.579913
HeLaS3	NFYA	GSM935508	GSM736564	0.747198	0.146528
H9	EP300	GSM602291	GSM878613	0.743034	0.61072
HCT116	TCF7L2	GSM782123	GSM1224668	0.736797	0.614874
GM12878	NFYB	GSM935507	GSM489278	0.731485	0.039031
MCF7	CEBPB	GSM1010889	GSM1255282	0.726611	0.245325
K562	NBN	ENCSR085QEV_2	GSM623516	0.723964	0.348337
MCF7	TCF12	GSM1010861	GSM1255282	0.722328	0.269409
PANC1	REST	GSM1010859	GSM736519	0.721111	0.127763
HeLaS3	ZKSCAN1	GSM935362	GSM736564	0.711295	0.0324216
IMR90	BRD4	GSM2098180	GSM723024	0.706944	0.662492
MCF7	EP300	GSM1010800	GSM1255282	0.698762	0.30435
SKNMC	GABPA	GSM1517550	GSM736522	0.697894	0.300561
GM12878	ZNF143	GSM935613	GSM489278	0.695691	0.460328
HCT116	NIPBL	GSM2809637	GSM1224668	0.687719	0.615901
MCF7	CHD1	ENCSR360JOC_2	GSM1255282	0.685457	0.512988
HepG2	SRF	GSM803502	GSM748509	0.684459	0.39439
HeLaS3	TCF7L2	GSM935625	GSM736564	0.672625	0.601694
MCF7	MAZ	ENCSR288IJC	GSM1255282	0.665196	0.590199
A673	SRF	GSM2436679	ENCSR346JWH_2	0.664867	0.37577
K562	BRD4	GSM2635249	GSM623516	0.659145	0.359063
MCF7	TEAD4	GSM1010860	GSM1255282	0.649185	0.282645
A549	TEAD4	GSM1010868	GSM1014517	0.647519	0.428427
HepG2	MED1	GSM2040025	GSM748509	0.645979	0.16386
A549	MYC	GSM1003607	GSM1014517	0.644204	0.59973
MCF7	REST	GSM1010891	GSM1255282	0.641049	0.329709
NB4	EP300	GSM749524	GSM1014513	0.640636	0.328292
GP5d	REST	GSM1240824	GSM2224589	0.640516	0.00385989
IMR90	EP300	GSM1442789	GSM723024	0.632872	0.657109
PANC1	ETS1	GSM1424531	GSM736519	0.631585	0.204378
HCT116	REST	GSM1010869	GSM1224668	0.629924	0.241252
LoVo	YY1	GSM1208699	GSM2224597	0.62472	0.0955129
K562	ZKSCAN1	ENCSR882ERE_1	GSM623516	0.622998	0.0511888
A549	EP300	ENCSR686BQM_2	GSM1014517	0.618649	0.225885
GM12878	NBN	ENCSR278SQL_1	GSM489278	0.618436	0.207503
GM12878	NIPBL	GSE93080	GSM489278	0.612002	0.145751
MCF7	MAFK	ENCSR555PBN	GSM1255282	0.610671	0.0126114
SKNMC	ELF1	GSM1517551	GSM736522	0.602936	0.209297
PC9	BRD4	GSM2359454	ENCSR940NLN_2	0.600739	0.447447
MCF7	TCF7L2	GSM816438	GSM1255282	0.591511	0.114415
HepG2	TCF12	GSM803336	GSM748509	0.582733	0.365427
HCT116	EP300	GSM1240110	GSM1224668	0.577706	0.241721
MCF7	ZNF143	GSM2024873	GSM1255282	0.576848	0.510663
Kasumi1	TCF12	GSM1082308	GSM722713	0.576147	0.397975
GM12878	CHD1	GSM935301	GSM489278	0.57422	0.305968
GM12878	SREBF1	GSM1003617	GSM489278	0.571042	0.0308883
HepG2	NIPBL	GSM2040024	GSM748509	0.555644	0.0715724
HepG2	SREBF1	GSM935627	GSM748509	0.550283	0.0604827
HL60	RUNX1	GSM2871154	GSM736626	0.54878	0.129129
MCF7	MYC	GSM822301	GSM1255282	0.541058	0.511004
A549	BRD4	GSM2359441	GSM1014517	0.540004	0.470169
LoVo	CEBPB	GSM1208598	GSM2224597	0.529397	0.223754
SKMEL5	BRD4	GSM1968282	ENCSR000FEK_2	0.517055	0.461584
COLO205	BRD4	GSM1890740	GSM2224588	0.514363	0.305277
HCT116	BRD4	GSM2058664	GSM1224668	0.50735	0.356108
HepG2	ZKSCAN1	ENCSR157CAU	GSM748509	0.501527	0.0528309
LoVo	REST	GSM1208790	GSM2224597	0.490485	0.0537404
HepG2	ETS1	ENCSR681WHQ	GSM748509	0.487413	0.373054
K562	SREBF1	ENCSR815ZDS	GSM623516	0.474109	0.0547988
BJ	MYC	GSM1000576	ENCSR548MMD_2	0.458783	0.270317
A549	MAZ	ENCSR636YLV	GSM1014517	0.449815	0.390157
Kasumi1	EP300	GSM1534444	GSM722713	0.43371	0.54636
MCF7	SREBF1	ENCSR197DJH_1	GSM1255282	0.41198	0.0596784
K562	TCF12	ENCSR744WOO	GSM623516	0.400793	0.0753979
HL60	CEBPB	GSM2871156	GSM736626	0.397077	0.0790716
Jurkat	YY1	GSM2773998	GSM736501	0.390633	0.0368361
A549	NIPBL	GSM2040036	GSM1014517	0.381114	0.185746
MCF7	CREB1	ENCSR620DUQ	GSM1255282	0.375218	0.2795
T47D	EP300	GSM1669024	GSM1014536	0.368862	0.149004
Jurkat	REST	GSM1290160	GSM736501	0.351486	0.004245
HepG2	BRD4	GSE123097	GSM748509	0.347455	0.397168
MCF7	RUNX1	GSM1942113	GSM1255282	0.346599	0.112315
HepG2	NFYB	ENCSR935GZV	GSM748509	0.345914	0.0461191
OCILy7	MAFK	GSM1159670	ENCSR489NAM_2	0.312301	0.215935
GP5d	JUND	GSM1240819	GSM2224589	0.308068	0.0246251
HepG2	NFYA	ENCSR124APT	GSM748509	0.292839	0.128649
LoVo	MAFK	GSM1239594	GSM2224597	0.290781	0.113712
LoVo	ELF1	GSM1208610	GSM2224597	0.272795	0.0424551
GM12878	BRD4	GSM1536175	GSM489278	0.260896	0.0959477
MCF7	NBN	ENCSR591EBL_1	GSM1255282	0.256424	0.107034
T47D	JUND	GSM1010718	GSM1014536	0.25168	0.0828661
K562	TCF7L2	ENCSR888XZK_1	GSM623516	0.233064	0.0515635
LoVo	EP300	GSM1208613	GSM2224597	0.225438	0.124387
H9	TEAD4	GSM1266815	GSM878613	0.214209	0.0263415
MCF7	ZKSCAN1	ENCSR449UFF_2	GSM1255282	0.18876	0.0171252
HT29	HSF1	GSM951879	GSM2224590	0.173901	0.00334045
MCF7	BRD4	GSM1348518	GSM1255282	0.162561	0.240586
HCT116	HSF1	GSM1382057	GSM1224668	0.160489	0.00562575
A549	SREBF1	ENCSR897MYK	GSM1014517	0.145586	0.0521707
MCF7	NR3C1	GSM1858617	GSM1255282	0.140966	0.285703
MCF7	YBX1	ENCSR864KNH_2	GSM1255282	0.138216	0.02527
HepG2	YBX1	ENCSR799GOY_1	GSM748509	0.12052	0.00322435
GM12878	HSF1	ENCSR009MBP	GSM489278	0.0946519	0.272008
K562	EZH2	GSM2574749	GSM623516	0.0881486	0.064238
GM12878	YBX1	ENCSR205SKQ_2	GSM489278	0.0828877	0.0067275
BJ	TP53	GSM1348339	ENCSR548MMD_2	0.0763986	0.00215688
SKNMC	EP300	GSM1517552	GSM736522	0.0695234	0.186979
NHEK	EZH2	GSM1003489	GSM736545	0.0649784	0.00913312
LoVo	EZH2	GSM1208741	GSM2224597	0.0592096	0.0069589
OCILy7	EZH2	GSM1129358	ENCSR489NAM_2	0.053259	0.00260195
HeLa	BRD4	GSM1249906	GSM763533	0.0520133	0.0323222
MCF7	HSF1	GSM1116653	GSM1255282	0.0409832	0.0372534
BJ	FOXA2	GSM2401446	ENCSR548MMD_2	0.0373998	0.0199349
HCT116	EZH2	ENCSR046HGP	GSM1224668	0.023667	0.0220514
K562	YBX1	ENCSR107RHZ	GSM623516	0.0138793	0.00221995
LoVo	SREBF1	GSM1208798	GSM2224597	0.0108223	0.000108608
HepG2	NBN	ENCSR210ZYL	GSM748509	0.00959359	0.00204895
MCF7	TP53	GSM2296274	GSM1255282	0.00696067	0.00305419
LoVo	HSF1	GSM1208759	GSM2224597	0.00671418	0.000547262
K562	HSF1	GSM1065711	GSM623516	0.000197122	7.83737e-05
primary:astrocyte:spinal_cord	CTCF	GSM749696	GSM1014508	0.937754	0.155799
primary:myocyte:heart	CTCF	GSM1022657	GSM1014515	0.928153	0.165444
primary:astrocyte:brain	CTCF	GSM733765	GSM736594	0.918315	0.134603
primary:fibroblast:skin	CTCF	GSM733744	GSM736520	0.917061	0.161801
primary:hepatocyte:in_vitro_differentiation	CTCF	GSM2699185	ENCSR364MFN_1	0.912548	0.222595
primary:epithelium:lung	CTCF	GSM749779	GSM736617	0.912395	0.1491
primary:fibroblast:lung	CTCF	GSM1022626	GSM736612	0.905811	0.095154
primary:astrocyte:cerebellum	CTCF	GSM1022662	GSM736538	0.905204	0.16291
primary:fibroblast:foreskin	CTCF	GSM1022676	GSM1014531	0.90144	0.192509
primary:b_lymphocyte:blood	CTCF	GSM1003474	GSM1024766	0.897082	0.325334
primary:monocyte:blood	CTCF	GSM1003508	GSM1024791	0.870699	0.213019
primary:osteoblast:bone	CTCF	GSM733784	GSM816654	0.850986	0.157296
primary:th2_cell:blood	MAF	GSM1859073	GSM1014521	0.844036	0.0435984
primary:natural_killer_cell:blood	CTCF	GSM6373443	GSM701508	0.843577	0.210821
primary:hematopoietic_progenitor_cell:blood	CTCF	GSM651541	GSM1024770	0.790406	0.153688
primary:th2_cell:blood	CDK9	GSM1527711	GSM1014521	0.787757	0.626321
primary:th1_cell:blood	CDK9	GSM1527710	GSM1014540	0.77494	0.625729
primary:mesenchymal_stem_cell:adipose	KLF11	GSM1443813	GSM1443801	0.773463	0.160304
primary:th1_cell:blood	MAF	GSM1859072	GSM1014540	0.77322	0.0519795
primary:t_lymphocyte:blood	CREBBP	GSM393945	GSM817166	0.77303	0.669292
primary:keratinocyte:foreskin	ZNF750	GSM1387027	GSM817194	0.769173	0.262844
primary:adipocyte:in_vitro_differentiation	E2F4	GSM599837	ENCSR405TXU_2	0.765294	0.315312
primary:adipocyte:in_vitro_differentiation	CTCF	GSM4340695	ENCSR405TXU_2	0.762915	0.352144
primary:mesenchymal_stem_cell:bone_marrow	CTCF	GSM4340693	GSM1443801	0.758663	0.246636
primary:dendritic_cell:nan	SPI1	GSM1421017	ENCSR373BIX_2	0.748542	0.367569
primary:keratinocyte:foreskin	PRMT1	GSM2977010	GSM817194	0.745278	0.717446
primary:th1_cell:blood	MYB	GSM1859069	GSM1014540	0.745107	0.631663
primary:t_lymphocyte:blood	KAT5	GSM393956	GSM817166	0.712492	0.576292
primary:b_lymphocyte:blood	SMARCA4	GSM971343	GSM1024766	0.650846	0.500356
primary:keratinocyte:foreskin	MAFB	GSM1278507	GSM817194	0.646947	0.00521793
primary:adipocyte:in_vitro_differentiation	CEBPB	GSM4340691	ENCSR405TXU_2	0.645877	0.232113
primary:th1_cell:blood	TBX21	GSM776557	GSM1014540	0.641013	0.0348255
primary:t_lymphocyte:blood	KAT8	GSM393948	GSM817166	0.636153	0.385958
primary:natural_killer_cell:blood	ETS1	GSM3520734	GSM701508	0.590513	0.524409
primary:mesenchymal_stem_cell:bone_marrow	CEBPB	GSM4340689	GSM1443801	0.554922	0.201691
primary:t_lymphocyte:blood	BRD4	GSM1022943	GSM817166	0.540791	0.475423
primary:mesenchymal_stem_cell:umbilical_cord_wharton's_jelly	E2F1	GSM2046831	GSM1443801	0.540428	0.0978179
primary:hematopoietic_progenitor_cell:blood	SMARCA4	GSM651552	GSM1024770	0.539253	0.351173
primary:monocyte:blood	STAT1	GSM1057010	GSM1024791	0.527574	0.588274
primary:keratinocyte:foreskin	KLF4	GSM1387028	GSM817194	0.523224	0.291163
primary:mesenchymal_stem_cell:adipose	PPARG	GSM1443809	GSM1443801	0.518714	0.434577
primary:keratinocyte:foreskin	KDM1A	GSM1387030	GSM817194	0.470522	0.185937
primary:astrocyte:brain	EZH2	GSM1003532	GSM736594	0.462438	0.0137789
primary:t_lymphocyte:blood	REST	GSM1201946	GSM817166	0.439013	0.253946
primary:th2_cell:blood	MYB	GSM1859070	GSM1014521	0.438818	0.239951
primary:hematopoietic_progenitor_cell:blood	TCF7L2	GSM722402	GSM1024770	0.425217	0.2622
primary:fibroblast:foreskin	PCGF2	GSM1340091	GSM1014531	0.402552	0.228184
primary:mesenchymal_stem_cell:bone_marrow	ATF4	GSM1684638	GSM1443801	0.390806	0.0989989
primary:keratinocyte:foreskin	RCOR1	GSM1387029	GSM817194	0.379979	0.236093
primary:adipocyte:in_vitro_differentiation	CEBPA	GSM599838	ENCSR405TXU_2	0.356571	0.139023
primary:hematopoietic_progenitor_cell:blood	SMAD1	GSM722399	GSM1024770	0.352635	0.263044
primary:th2_cell:blood	GATA3	GSM1859075	GSM1014521	0.326663	0.0550356
primary:hepatocyte:in_vitro_differentiation	EZH2	GSM2698625	ENCSR364MFN_1	0.250265	0.0269683
primary:keratinocyte:foreskin	MAF	GSM1278506	GSM817194	0.242294	0.0177793
primary:fibroblast:skin	EZH2	GSM1003550	GSM736520	0.195631	0.00849255
primary:keratinocyte:foreskin	TP53	GSM1366689	GSM817194	0.194701	0.0204078
primary:adipocyte:in_vitro_differentiation	HSF1	GSM599839	ENCSR405TXU_2	0.192041	0.00964791
primary:mesenchymal_stem_cell:bone_marrow	MED1	GSM3100961	GSM1443801	0.189504	0.212521
primary:th1_cell:blood	GATA3	GSM1859074	GSM1014540	0.178387	0.00541155
primary:fibroblast:foreskin	PRKDC	GSM1340089	GSM1014531	0.162292	0.121048
primary:mesenchymal_stem_cell:bone_marrow	NR3C1	GSM1684637	GSM1443801	0.143942	0.0320722
primary:hematopoietic_progenitor_cell:blood	GATA2	GSM722396	GSM1024770	0.14314	0.480632
primary:fibroblast:lung	EZH2	GSM1003529	GSM736612	0.124656	0.0150419
primary:fibroblast:skin	ASCL1	GSM1187229	GSM736520	0.0731568	0.0622477
primary:mesoderm:in_vitro_differentiation	CDX2	GSM1505619	GSM1024778	0.0701591	0.00293182
primary:keratinocyte:foreskin	JUNB	GSM1540468	GSM817194	0.0655924	0.0233475
primary:erythroid_cell:blood	NR2C2	GSM1323573	GSM2301521	0.0532882	0.019093
primary:th17_cell:blood	STAT3	GSM2545821	GSM1014541	0.0520633	0.0371627
primary:mesenchymal_stem_cell:adipose	CREBBP	GSM1443803	GSM1443801	0.0427768	0.115856
primary:myoblast:skeletal_muscle	EZH2	GSM1003523	GSM1024788	0.0408393	0.00237227
primary:osteoblast:bone	EP300	GSM1003514	GSM816654	0.0154643	0.108829
primary:fibroblast:foreskin	TP53	GSM2046276	GSM1014531	0.00793092	0.0103479
primary:fibroblast:skin	ATF3	GSM2151902	GSM1014512	0.000463554	0.000116348

## Sheet: Figure 2D
Table S2(2). Performance on cell-type-specific peaks but with similar chromatin accessibility (source data of Figure 2D).
Regulator	Cell type 1	Cell type 2	Accession number of cell type 1	Accession number of cell type 2	DNase-seq data from cell type 1	DNase-seq data from cell type 2	AUPRC
BRD4	A549	PC9	GSM2359441	GSM2359454	GSM1014517	ENCSR940NLN_2	0.59419
BRD4	A549	SKMEL5	GSM2359441	GSM1968282	GSM1014517	ENCSR000FEK_2	0.770691
BRD4	COLO205	A549	GSM1890740	GSM2359441	GSM2224588	GSM1014517	0.767258
BRD4	PC9	COLO205	GSM2359454	GSM1890740	ENCSR940NLN_2	GSM2224588	0.694583
BRD4	HepG2	GM12878	GSE123097	GSM1536175	GSM748509	GSM489278	0.699921
BRD4	GM12878	MCF7	GSM1536175	GSM1348518	GSM489278	GSM1255282	0.987948
BRD4	A549	HCT116	GSM2359441	GSM2058664	GSM1014517	GSM1224668	0.885788
BRD4	K562	HCT116	GSM2635249	GSM2058664	GSM623516	GSM1224668	0.990382
BRD4	PC9	HCT116	GSM2359454	GSM2058664	ENCSR940NLN_2	GSM1224668	0.570837
BRD4	HCT116	primary:t_lymphocyte:blood	GSM2058664	GSM1022943	GSM1224668	GSM817166	0.856965
BRD4	HCT116	SKMEL5	GSM2058664	GSM1968282	GSM1224668	ENCSR000FEK_2	0.868237
BRD4	K562	A549	GSM2635249	GSM2359441	GSM623516	GSM1014517	0.98957
BRD4	K562	COLO205	GSM2635249	GSM1890740	GSM623516	GSM2224588	0.991262
BRD4	PC9	K562	GSM2359454	GSM2635249	ENCSR940NLN_2	GSM623516	0.940688
BRD4	primary:t_lymphocyte:blood	K562	GSM1022943	GSM2635249	GSM817166	GSM623516	0.968083
BRD4	K562	SKMEL5	GSM2635249	GSM1968282	GSM623516	ENCSR000FEK_2	0.921036
BRD4	MCF7	primary:t_lymphocyte:blood	GSM1348518	GSM1022943	GSM1255282	GSM817166	0.220994
BRD4	A549	primary:t_lymphocyte:blood	GSM2359441	GSM1022943	GSM1014517	GSM817166	0.76286
BRD4	COLO205	primary:t_lymphocyte:blood	GSM1890740	GSM1022943	GSM2224588	GSM817166	0.879058
BRD4	primary:t_lymphocyte:blood	HepG2	GSM1022943	GSE123097	GSM817166	GSM748509	0.847449
BRD4	primary:t_lymphocyte:blood	PC9	GSM1022943	GSM2359454	GSM817166	ENCSR940NLN_2	0.804491
BRD4	primary:t_lymphocyte:blood	SKMEL5	GSM1022943	GSM1968282	GSM817166	ENCSR000FEK_2	0.973249
CEBPB	HeLaS3	HCT116	GSM935553	GSM1010852	GSM736564	GSM1224668	0.997162
CEBPB	MCF7	HeLaS3	GSM1010889	GSM935553	GSM1255282	GSM736564	0.999581
CHD1	MCF7	GM12878	ENCSR360JOC_2	GSM935301	GSM1255282	GSM489278	0.999331
CREB1	MCF7	A549	ENCSR620DUQ	GSM1010726	GSM1255282	GSM1014517	0.765645
CREB1	GM12878	HepG2	GSM1010760	GSM1010808	GSM489278	GSM748509	0.998335
CREB1	GM12878	K562	GSM1010760	GSM1010890	GSM489278	GSM623516	0.999902
CTCF	BE2C	GP5d	GSM1022650	GSM1240813	GSM736622	GSM2224589	0.96744
CTCF	PANC1	BE2C	GSM1684573	GSM1022650	GSM736519	GSM736622	0.227595
CTCF	BE2C	primary:adipocyte:in_vitro_differentiation	GSM1022650	GSM4340695	GSM736622	ENCSR405TXU_2	0.85057
CTCF	primary:fibroblast:foreskin	BE2C	GSM1022676	GSM1022650	GSM1014531	GSM736622	0.811061
CTCF	primary:fibroblast:lung	BE2C	GSM1022626	GSM1022650	GSM736612	GSM736622	0.881887
CTCF	primary:mesenchymal_stem_cell:bone_marrow	BE2C	GSM4340693	GSM1022650	GSM1443801	GSM736622	0.829758
CTCF	BE2C	primary:osteoblast:bone	GSM1022650	GSM733784	GSM736622	GSM816654	0.839607
CTCF	T47D	BE2C	GSM803348	GSM1022650	GSM1014536	GSM736622	0.664527
CTCF	LNCaP	GP5d	GSM947528	GSM1240813	GSM1255270	GSM2224589	0.784404
CTCF	PANC1	GP5d	GSM1684573	GSM1240813	GSM736519	GSM2224589	0.736389
CTCF	primary:adipocyte:in_vitro_differentiation	GP5d	GSM4340695	GSM1240813	ENCSR405TXU_2	GSM2224589	0.722296
CTCF	primary:astrocyte:brain	GP5d	GSM733765	GSM1240813	GSM736594	GSM2224589	0.939308
CTCF	primary:astrocyte:spinal_cord	GP5d	GSM749696	GSM1240813	GSM1014508	GSM2224589	0.764498
CTCF	primary:fibroblast:foreskin	GP5d	GSM1022676	GSM1240813	GSM1014531	GSM2224589	0.734357
CTCF	primary:fibroblast:lung	GP5d	GSM1022626	GSM1240813	GSM736612	GSM2224589	0.746273
CTCF	primary:hematopoietic_progenitor_cell:blood	GP5d	GSM651541	GSM1240813	GSM1024770	GSM2224589	0.924352
CTCF	GP5d	primary:mesenchymal_stem_cell:bone_marrow	GSM1240813	GSM4340693	GSM2224589	GSM1443801	0.545429
CTCF	GP5d	primary:myocyte:heart	GSM1240813	GSM1022657	GSM2224589	GSM1014515	0.929683
CTCF	primary:natural_killer_cell:blood	GP5d	GSM6373443	GSM1240813	GSM701508	GSM2224589	0.948977
CTCF	GP5d	primary:osteoblast:bone	GSM1240813	GSM733784	GSM2224589	GSM816654	0.587322
CTCF	GP5d	T47D	GSM1240813	GSM803348	GSM2224589	GSM1014536	0.829595
CTCF	H54	Jurkat	GSM808772	GSM1689152	GSM816668	GSM736501	0.730574
CTCF	H54	NHEK	GSM808772	GSM646454	GSM816668	GSM736545	0.9598
CTCF	H54	primary:astrocyte:cerebellum	GSM808772	GSM1022662	GSM816668	GSM736538	0.954803
CTCF	primary:b_lymphocyte:blood	H54	GSM1003474	GSM808772	GSM1024766	GSM816668	0.922098
CTCF	H54	primary:epithelium:lung	GSM808772	GSM749779	GSM816668	GSM736617	0.909763
CTCF	primary:fibroblast:skin	H54	GSM733744	GSM808772	GSM736520	GSM816668	0.978924
CTCF	primary:hepatocyte:in_vitro_differentiation	H54	GSM2699185	GSM808772	ENCSR364MFN_1	GSM816668	0.951844
CTCF	primary:monocyte:blood	H54	GSM1003508	GSM808772	GSM1024791	GSM816668	0.922803
CTCF	LNCaP	primary:adipocyte:in_vitro_differentiation	GSM947528	GSM4340695	GSM1255270	ENCSR405TXU_2	0.634589
CTCF	primary:astrocyte:brain	LNCaP	GSM733765	GSM947528	GSM736594	GSM1255270	0.753319
CTCF	primary:fibroblast:foreskin	LNCaP	GSM1022676	GSM947528	GSM1014531	GSM1255270	0.611162
CTCF	LNCaP	primary:fibroblast:lung	GSM947528	GSM1022626	GSM1255270	GSM736612	0.784147
CTCF	primary:mesenchymal_stem_cell:bone_marrow	LNCaP	GSM4340693	GSM947528	GSM1443801	GSM1255270	0.720233
CTCF	LNCaP	primary:myocyte:heart	GSM947528	GSM1022657	GSM1255270	GSM1014515	0.757104
CTCF	primary:osteoblast:bone	LNCaP	GSM733784	GSM947528	GSM816654	GSM1255270	0.672594
CTCF	GP5d	NB4	GSM1240813	GSM1022643	GSM2224589	GSM1014513	0.967378
CTCF	NB4	primary:adipocyte:in_vitro_differentiation	GSM1022643	GSM4340695	GSM1014513	ENCSR405TXU_2	0.617996
CTCF	NB4	primary:fibroblast:foreskin	GSM1022643	GSM1022676	GSM1014513	GSM1014531	0.721186
CTCF	primary:fibroblast:lung	NB4	GSM1022626	GSM1022643	GSM736612	GSM1014513	0.914513
CTCF	primary:mesenchymal_stem_cell:bone_marrow	NB4	GSM4340693	GSM1022643	GSM1443801	GSM1014513	0.719645
CTCF	NB4	primary:myocyte:heart	GSM1022643	GSM1022657	GSM1014513	GSM1014515	0.835253
CTCF	NB4	primary:osteoblast:bone	GSM1022643	GSM733784	GSM1014513	GSM816654	0.71257
CTCF	NB4	T47D	GSM1022643	GSM803348	GSM1014513	GSM1014536	0.786121
CTCF	NHEK	primary:epithelium:lung	GSM646454	GSM749779	GSM736545	GSM736617	0.639
CTCF	primary:fibroblast:skin	NHEK	GSM733744	GSM646454	GSM736520	GSM736545	0.762271
CTCF	primary:osteoblast:bone	NHEK	GSM733784	GSM646454	GSM816654	GSM736545	0.852402
CTCF	PANC1	primary:adipocyte:in_vitro_differentiation	GSM1684573	GSM4340695	GSM736519	ENCSR405TXU_2	0.856642
CTCF	PANC1	primary:astrocyte:brain	GSM1684573	GSM733765	GSM736519	GSM736594	0.711254
CTCF	PANC1	primary:astrocyte:spinal_cord	GSM1684573	GSM749696	GSM736519	GSM1014508	0.736504
CTCF	PANC1	primary:b_lymphocyte:blood	GSM1684573	GSM1003474	GSM736519	GSM1024766	0.828378
CTCF	PANC1	primary:fibroblast:foreskin	GSM1684573	GSM1022676	GSM736519	GSM1014531	0.877168
CTCF	PANC1	primary:fibroblast:lung	GSM1684573	GSM1022626	GSM736519	GSM736612	0.739778
CTCF	PANC1	primary:fibroblast:skin	GSM1684573	GSM733744	GSM736519	GSM736520	0.638944
CTCF	primary:hepatocyte:in_vitro_differentiation	PANC1	GSM2699185	GSM1684573	ENCSR364MFN_1	GSM736519	0.67844
CTCF	PANC1	primary:mesenchymal_stem_cell:bone_marrow	GSM1684573	GSM4340693	GSM736519	GSM1443801	0.837598
CTCF	primary:myocyte:heart	PANC1	GSM1022657	GSM1684573	GSM1014515	GSM736519	0.862172
CTCF	PANC1	primary:osteoblast:bone	GSM1684573	GSM733784	GSM736519	GSM816654	0.769492
CTCF	T47D	PANC1	GSM803348	GSM1684573	GSM1014536	GSM736519	0.702485
CTCF	primary:adipocyte:in_vitro_differentiation	primary:astrocyte:brain	GSM4340695	GSM733765	ENCSR405TXU_2	GSM736594	0.33595
CTCF	primary:adipocyte:in_vitro_differentiation	primary:astrocyte:spinal_cord	GSM4340695	GSM749696	ENCSR405TXU_2	GSM1014508	0.230253
CTCF	primary:adipocyte:in_vitro_differentiation	primary:fibroblast:foreskin	GSM4340695	GSM1022676	ENCSR405TXU_2	GSM1014531	0.346595
CTCF	primary:adipocyte:in_vitro_differentiation	primary:fibroblast:lung	GSM4340695	GSM1022626	ENCSR405TXU_2	GSM736612	0.24836
CTCF	primary:adipocyte:in_vitro_differentiation	primary:myocyte:heart	GSM4340695	GSM1022657	ENCSR405TXU_2	GSM1014515	0.53123
CTCF	primary:fibroblast:lung	primary:astrocyte:brain	GSM1022626	GSM733765	GSM736612	GSM736594	0.48949
CTCF	primary:astrocyte:cerebellum	primary:epithelium:lung	GSM1022662	GSM749779	GSM736538	GSM736617	0.588061
CTCF	primary:astrocyte:spinal_cord	primary:b_lymphocyte:blood	GSM749696	GSM1003474	GSM1014508	GSM1024766	0.841924
CTCF	primary:fibroblast:foreskin	primary:astrocyte:spinal_cord	GSM1022676	GSM749696	GSM1014531	GSM1014508	0.646139
CTCF	primary:fibroblast:skin	primary:astrocyte:spinal_cord	GSM733744	GSM749696	GSM736520	GSM1014508	0.533911
CTCF	primary:mesenchymal_stem_cell:bone_marrow	primary:astrocyte:spinal_cord	GSM4340693	GSM749696	GSM1443801	GSM1014508	0.74473
CTCF	primary:fibroblast:skin	primary:b_lymphocyte:blood	GSM733744	GSM1003474	GSM736520	GSM1024766	0.859032
CTCF	primary:osteoblast:bone	primary:b_lymphocyte:blood	GSM733784	GSM1003474	GSM816654	GSM1024766	0.851806
CTCF	primary:epithelium:lung	primary:osteoblast:bone	GSM749779	GSM733784	GSM736617	GSM816654	0.894733
CTCF	primary:astrocyte:brain	primary:fibroblast:foreskin	GSM733765	GSM1022676	GSM736594	GSM1014531	0.629401
CTCF	primary:fibroblast:foreskin	primary:mesenchymal_stem_cell:bone_marrow	GSM1022676	GSM4340693	GSM1014531	GSM1443801	0.841071
CTCF	primary:fibroblast:skin	primary:astrocyte:cerebellum	GSM733744	GSM1022662	GSM736520	GSM736538	0.663536
CTCF	primary:epithelium:lung	primary:fibroblast:skin	GSM749779	GSM733744	GSM736617	GSM736520	0.803364
CTCF	primary:osteoblast:bone	primary:hepatocyte:in_vitro_differentiation	GSM733784	GSM2699185	GSM816654	ENCSR364MFN_1	0.904893
CTCF	primary:mesenchymal_stem_cell:bone_marrow	primary:astrocyte:brain	GSM4340693	GSM733765	GSM1443801	GSM736594	0.563149
CTCF	primary:fibroblast:skin	primary:monocyte:blood	GSM733744	GSM1003508	GSM736520	GSM1024791	0.818918
CTCF	primary:monocyte:blood	primary:osteoblast:bone	GSM1003508	GSM733784	GSM1024791	GSM816654	0.802454
CTCF	primary:astrocyte:brain	primary:myocyte:heart	GSM733765	GSM1022657	GSM736594	GSM1014515	0.557959
CTCF	primary:myocyte:heart	primary:fibroblast:foreskin	GSM1022657	GSM1022676	GSM1014515	GSM1014531	0.585215
CTCF	primary:myocyte:heart	primary:mesenchymal_stem_cell:bone_marrow	GSM1022657	GSM4340693	GSM1014515	GSM1443801	0.716114
CTCF	primary:adipocyte:in_vitro_differentiation	T47D	GSM4340695	GSM803348	ENCSR405TXU_2	GSM1014536	0.884311
CTCF	primary:astrocyte:brain	T47D	GSM733765	GSM803348	GSM736594	GSM1014536	0.767652
CTCF	primary:astrocyte:spinal_cord	T47D	GSM749696	GSM803348	GSM1014508	GSM1014536	0.667886
CTCF	T47D	primary:fibroblast:foreskin	GSM803348	GSM1022676	GSM1014536	GSM1014531	0.891663
CTCF	primary:fibroblast:lung	T47D	GSM1022626	GSM803348	GSM736612	GSM1014536	0.792071
CTCF	T47D	primary:fibroblast:skin	GSM803348	GSM733744	GSM1014536	GSM736520	0.564113
CTCF	T47D	primary:mesenchymal_stem_cell:bone_marrow	GSM803348	GSM4340693	GSM1014536	GSM1443801	0.8779
CTCF	T47D	primary:myocyte:heart	GSM803348	GSM1022657	GSM1014536	GSM1014515	0.865858
CTCF	primary:osteoblast:bone	T47D	GSM733784	GSM803348	GSM816654	GSM1014536	0.635306
EP300	A549	primary:osteoblast:bone	ENCSR686BQM_2	GSM1003514	GSM1014517	GSM816654	0.883373
EP300	IMR90	HCT116	GSM1442789	GSM1240110	GSM723024	GSM1224668	0.792339
EP300	HCT116	Kasumi1	GSM1240110	GSM1534444	GSM1224668	GSM722713	0.84198
EP300	MCF7	HCT116	GSM1010800	GSM1240110	GSM1255282	GSM1224668	0.910992
EP300	Kasumi1	MCF7	GSM1534444	GSM1010800	GSM722713	GSM1255282	0.972758
EP300	primary:osteoblast:bone	NB4	GSM1003514	GSM749524	GSM816654	GSM1014513	0.962092
EP300	SKNMC	A549	GSM1517552	ENCSR686BQM_2	GSM736522	GSM1014517	0.983666
EP300	NB4	SKNMC	GSM749524	GSM1517552	GSM1014513	GSM736522	0.860879
ETS1	GM12878	A549	GSM803510	GSM1010829	GSM489278	GSM1014517	0.985508
ETS1	HepG2	A549	ENCSR681WHQ	GSM1010829	GSM748509	GSM1014517	0.97474
ETS1	A549	K562	GSM1010829	GSM803442	GSM1014517	GSM623516	1
ETS1	GM12878	HepG2	GSM803510	ENCSR681WHQ	GSM489278	GSM748509	0.950798
ETS1	HepG2	primary:natural_killer_cell:blood	ENCSR681WHQ	GSM3520734	GSM748509	GSM701508	0.944223
EZH2	primary:astrocyte:brain	K562	GSM1003532	GSM2574749	GSM736594	GSM623516	0.991506
EZH2	primary:fibroblast:lung	K562	GSM1003529	GSM2574749	GSM736612	GSM623516	0.983422
EZH2	primary:fibroblast:skin	K562	GSM1003550	GSM2574749	GSM736520	GSM623516	0.997443
EZH2	primary:hepatocyte:in_vitro_differentiation	K562	GSM2698625	GSM2574749	ENCSR364MFN_1	GSM623516	0.984699
EZH2	NHEK	primary:hepatocyte:in_vitro_differentiation	GSM1003489	GSM2698625	GSM736545	ENCSR364MFN_1	0.494913
EZH2	HCT116	primary:hepatocyte:in_vitro_differentiation	ENCSR046HGP	GSM2698625	GSM1224668	ENCSR364MFN_1	0.702582
EZH2	primary:fibroblast:lung	primary:hepatocyte:in_vitro_differentiation	GSM1003529	GSM2698625	GSM736612	ENCSR364MFN_1	0.241761
EZH2	HCT116	primary:myoblast:skeletal_muscle	ENCSR046HGP	GSM1003523	GSM1224668	GSM1024788	0.408163
JUND	LoVo	A549	GSM1208763	GSM1010723	GSM2224597	GSM1014517	0.357295
JUND	HeLaS3	A549	GSM935328	GSM1010723	GSM736564	GSM1014517	0.947499
JUND	HeLaS3	HT29	GSM935328	GSM2042914	GSM736564	GSM2224590	0.988177
MAX	NB4	A549	GSM935644	GSM1010728	GSM1014513	GSM1014517	0.997146
MAX	HCT116	A549	GSM1010904	GSM1010728	GSM1224668	GSM1014517	0.993974
MAX	MCF7	HCT116	GSM1010863	GSM1010904	GSM1255282	GSM1224668	0.995138
MAX	NB4	HCT116	GSM935644	GSM1010904	GSM1014513	GSM1224668	0.998061
MAX	HeLaS3	A549	GSM935405	GSM1010728	GSM736564	GSM1014517	0.965226
MAX	NB4	HeLaS3	GSM935644	GSM935405	GSM1014513	GSM736564	0.985258
MAZ	GM12878	HeLaS3	GSM935283	GSM935272	GSM489278	GSM736564	0.986845
MAZ	GM12878	HepG2	GSM935283	GSM935335	GSM489278	GSM748509	0.999624
MAZ	GM12878	MCF7	GSM935283	ENCSR288IJC	GSM489278	GSM1255282	0.974981
MAZ	K562	HeLaS3	GSM935337	GSM935272	GSM623516	GSM736564	0.993581
MAZ	MCF7	HepG2	ENCSR288IJC	GSM935335	GSM1255282	GSM748509	0.946731
MAZ	K562	IMR90	GSM935337	GSM1003613	GSM623516	GSM723024	0.999234
MED1	primary:mesenchymal_stem_cell:bone_marrow	HepG2	GSM3100961	GSM2040025	GSM1443801	GSM748509	0.96086
NFYA	HeLaS3	HepG2	GSM935508	ENCSR124APT	GSM736564	GSM748509	0.536133
NFYA	HepG2	K562	ENCSR124APT	GSM648587	GSM748509	GSM623516	0.956589
NFYB	GM12878	K562	GSM935507	GSM648588	GSM489278	GSM623516	0.944887
NIPBL	HepG2	A549	GSM2040024	GSM2040036	GSM748509	GSM1014517	0.958942
RAD21	HeLaS3	GP5d	GSM935571	GSM1240823	GSM736564	GSM2224589	0.993106
RAD21	HeLaS3	HCT116	GSM935571	GSM1010848	GSM736564	GSM1224668	0.985124
RAD21	HeLaS3	MCF7	GSM935571	GSM1010791	GSM736564	GSM1255282	0.999098
RAD21	GP5d	MCF7	GSM1240823	GSM1010791	GSM2224589	GSM1255282	0.955434
REST	primary:t_lymphocyte:blood	LoVo	GSM1201946	GSM1208790	GSM817166	GSM2224597	0.784761
REST	LoVo	PANC1	GSM1208790	GSM1010859	GSM2224597	GSM736519	0.998146
RUNX1	HL60	MCF7	GSM2871154	GSM1942113	GSM736626	GSM1255282	0.934285
SREBF1	A549	K562	ENCSR897MYK	ENCSR815ZDS	GSM1014517	GSM623516	0.663963
SREBF1	A549	GM12878	ENCSR897MYK	GSM1003617	GSM1014517	GSM489278	0.756346
SREBF1	MCF7	GM12878	ENCSR197DJH_1	GSM1003617	GSM1255282	GSM489278	0.990159
SREBF1	A549	MCF7	ENCSR897MYK	ENCSR197DJH_1	GSM1014517	GSM1255282	0.559847
TCF12	GM12878	HepG2	GSM803389	GSM803336	GSM489278	GSM748509	0.987351
TCF12	GM12878	Kasumi1	GSM803389	GSM1082308	GSM489278	GSM722713	0.994184
TCF12	HepG2	Kasumi1	GSM803336	GSM1082308	GSM748509	GSM722713	0.993456
TCF7L2	primary:hematopoietic_progenitor_cell:blood	HeLaS3	GSM722402	GSM935625	GSM1024770	GSM736564	0.80664
TCF7L2	MCF7	K562	GSM816438	ENCSR888XZK_1	GSM1255282	GSM623516	0.963965
TCF7L2	primary:hematopoietic_progenitor_cell:blood	MCF7	GSM722402	GSM816438	GSM1024770	GSM1255282	0.74504
TP53	primary:fibroblast:foreskin	primary:keratinocyte:foreskin	GSM2046276	GSM1366689	GSM1014531	GSM817194	0.364617
ZKSCAN1	HepG2	HeLaS3	ENCSR157CAU	GSM935362	GSM748509	GSM736564	0.903307
ZKSCAN1	K562	HeLaS3	ENCSR882ERE_1	GSM935362	GSM623516	GSM736564	0.999774
ZKSCAN1	HepG2	K562	ENCSR157CAU	ENCSR882ERE_1	GSM748509	GSM623516	0.797483
ZNF143	GM12878	MCF7	GSM935613	GSM2024873	GSM489278	GSM1255282	0.673682

## Sheet: Figure 2F
Table S2(3). Benchmark with Avocado in cistrome imputaion task (source data of Figure 2F).
target	Index	Biosample type	Biosample term name	Accession of Avocado imputed track	Accession of DNase-seq prompt	Accession of ground truth	AUPRC of ChromBERT	AUPRC of Avocado
RAD21	J004	cell line	K562	ENCFF803BJP	GSM623516	GSM935319	0.917426	0.836649
CTCF	J053	primary cell	B cell	ENCFF791LDK	GSM1024766	GSM1003474	0.897082	0.896496
RAD21	J062	cell line	MCF-7	ENCFF557MOP	GSM1255282	GSM1010791	0.89491	0.786374
MAX	J138	cell line	HCT116	ENCFF676PPF	GSM1224668	GSM1010904	0.890097	0.668787
MAX	J061	cell line	HeLa-S3	ENCFF657HDP	GSM736564	GSM935405	0.882366	0.701779
RAD21	J138	cell line	HCT116	ENCFF167HXQ	GSM1224668	GSM1010848	0.882197	0.755654
RAD21	J061	cell line	HeLa-S3	ENCFF310NST	GSM736564	GSM935571	0.863459	0.708559
MAX	J322	cell line	A549	ENCFF209ZCG	GSM1014517	GSM1010728	0.862076	0.694731
TAF1	J322	cell line	A549	ENCFF370TCA	GSM1014517	GSM1010812	0.85744	0.82276
ELF1	J138	cell line	HCT116	ENCFF206XTU	GSM1224668	GSM1010765	0.856962	0.743521
SMC3	J061	cell line	HeLa-S3	ENCFF958NZB	GSM736564	GSM935384	0.85232	0.752264
MAX	J062	cell line	MCF-7	ENCFF038CSN	GSM1255282	GSM1010863	0.851295	0.63506
TCF12	J322	cell line	A549	ENCFF097UAR	GSM1014517	GSM1010746	0.847689	0.642963
CTCF	J579	primary cell	natural killer cell	ENCFF548BYI	GSM701508	GSM6373443	0.843577	0.869248
MAZ	J004	cell line	K562	ENCFF371JUE	GSM623516	GSM935337	0.837084	0.728719
MAZ	J061	cell line	HeLa-S3	ENCFF799RGL	GSM736564	GSM935272	0.836504	0.793584
CEBPB	J061	cell line	HeLa-S3	ENCFF085ASX	GSM736564	GSM935553	0.830442	0.593115
JUND	J061	cell line	HeLa-S3	ENCFF852ODB	GSM736564	GSM935328	0.829509	0.486077
YY1	J322	cell line	A549	ENCFF274QYN	GSM1014517	GSM1010794	0.825278	0.680108
GABPA	J062	cell line	MCF-7	ENCFF011KZK	GSM1255282	GSM1010864	0.8203	0.53386
SIN3A	J138	cell line	HCT116	ENCFF649GCI	GSM1224668	GSM1010905	0.814441	0.685846
GABPA	J322	cell line	A549	ENCFF774EWO	GSM1014517	GSM1010833	0.811564	0.671847
ELF1	J322	cell line	A549	ENCFF251GCU	GSM1014517	GSM1010790	0.810933	0.652435
ETS1	J322	cell line	A549	ENCFF754GSA	GSM1014517	GSM1010829	0.797401	0.632876
CTCF	J242	in vitro differentiated cells	hematopoietic multipotent progenitor cell	ENCFF907UXV	GSM1024770	GSM651541	0.790406	0.76403
CEBPB	J138	cell line	HCT116	ENCFF148ZRE	GSM1224668	GSM1010852	0.786248	0.445537
JUND	J322	cell line	A549	ENCFF332DUI	GSM1014517	GSM1010723	0.769909	0.673703
CTCF	J073	in vitro differentiated cells	adipocyte	ENCFF236VLX	ENCSR405TXU_2	GSM4340695	0.762915	0.727392
JUND	J131	cell line	HT-29	ENCFF671YCH	GSM2224590	GSM2042914	0.762765	0.375655
CTCF	J220	in vitro differentiated cells	mesenchymal stem cell	ENCFF770QME	GSM1443801	GSM4340693	0.758663	0.714213
EP300	J049	cell line	H9	ENCFF445LYR	GSM878613	GSM602291	0.743034	0.261905
CEBPB	J062	cell line	MCF-7	ENCFF013SAM	GSM1255282	GSM1010889	0.726611	0.431582
TCF12	J062	cell line	MCF-7	ENCFF221PBJ	GSM1255282	GSM1010861	0.722328	0.390809
EP300	J062	cell line	MCF-7	ENCFF423VWB	GSM1255282	GSM1010800	0.698762	0.480805
GABPA	J571	cell line	SK-N-MC	ENCFF675RCM	GSM736522	GSM1517550	0.697894	0.447798
CEBPB	J073	in vitro differentiated cells	adipocyte	ENCFF298GBQ	ENCSR405TXU_2	GSM4340691	0.645877	0.475905
REST	J062	cell line	MCF-7	ENCFF709KJX	GSM1255282	GSM1010891	0.641049	0.419666
EP300	J200	cell line	IMR-90	ENCFF817COZ	GSM723024	GSM1442789	0.632872	0.580467
ETS1	J144	cell line	Panc1	ENCFF149LOM	GSM736519	GSM1424531	0.631585	0.478139
REST	J138	cell line	HCT116	ENCFF053VCC	GSM1224668	GSM1010869	0.629924	0.416321
EP300	J322	cell line	A549	ENCFF417POB	GSM1014517	ENCSR686BQM_2	0.618649	0.185718
ELF1	J571	cell line	SK-N-MC	ENCFF011UQO	GSM736522	GSM1517551	0.602936	0.470037
ETS1	J579	primary cell	natural killer cell	ENCFF399KVF	GSM701508	GSM3520734	0.590513	0.535621
EP300	J138	cell line	HCT116	ENCFF600SMR	GSM1224668	GSM1240110	0.577706	0.326926
CEBPB	J220	in vitro differentiated cells	mesenchymal stem cell	ENCFF592CEF	GSM1443801	GSM4340689	0.554922	0.424352
KDM1A	J195	primary cell	foreskin keratinocyte	ENCFF087DGZ	GSM817194	GSM1387030	0.470522	0.0573295
EZH2	J319	primary cell	astrocyte	ENCFF965YZT	GSM736594	GSM1003532	0.462438	0.507942
REST	J181	primary cell	CD4-positive, alpha-beta T cell	ENCFF562CLE	GSM817166	GSM1201946	0.439013	0.432042
CEBPB	J020	cell line	HL-60	ENCFF264BMD	GSM736626	GSM2871156	0.397077	0.250118
RCOR1	J195	primary cell	foreskin keratinocyte	ENCFF991OIP	GSM817194	GSM1387029	0.379979	0.188904
MAFK	J265	cell line	OCI-LY7	ENCFF957ZFA	ENCSR489NAM_2	GSM1159670	0.312301	0.194917
EZH2	J023	primary cell	fibroblast of lung	ENCFF477NSL	GSM736612	GSM1003529	0.124656	0.522172
EZH2	J004	cell line	K562	ENCFF311NZD	GSM623516	GSM2574749	0.0881486	0.00387818
EP300	J571	cell line	SK-N-MC	ENCFF290HXG	GSM736522	GSM1517552	0.0695234	0.0511743
EZH2	J265	cell line	OCI-LY7	ENCFF332FZQ	ENCSR489NAM_2	GSM1129358	0.053259	0.0970071
EP300	J253	primary cell	osteoblast	ENCFF150CHS	GSM816654	GSM1003514	0.0154643	0.00691724
ATF3	J506	primary cell	fibroblast of dermis	ENCFF635TFC	GSM1014512	GSM2151902	0.000463554	5.84207e-05

## Sheet: Figure S4E
Table S2(4). Benchmark of ChromBERT using different prompts with baseline (source data of Figure S4E).
Cell type	Regulator	Accession of ground truth	Accession of DNase-seq	Accession of RNA-seq	AUPRC when DNase-seq as prompt	AUPRC when RNA-seq as prompt	AUPRC when DNase-seq and RNA-seq as prompt	AUPRC of Baseline
K562	RAD21	GSM935319	GSM623516	GSM2343835;GSM2343836	0.917426	0.891931	0.909918	0.390908
K562	EZH2	GSM2574749	GSM623516	GSM2343835;GSM2343836	0.0881486	0.0731433	0.0853462	0.064238
MCF7	EP300	GSM1010800	GSM1255282	GSM2400174;GSM2400175	0.698762	0.483687	0.694019	0.30435
MCF7	REST	GSM1010891	GSM1255282	GSM2400174;GSM2400175	0.641049	0.638522	0.68441	0.329709
MCF7	CEBPB	GSM1010889	GSM1255282	GSM2400174;GSM2400175	0.726611	0.623597	0.736686	0.245325
MCF7	GABPA	GSM1010864	GSM1255282	GSM2400174;GSM2400175	0.8203	0.715773	0.795511	0.53093
MCF7	RAD21	GSM1010791	GSM1255282	GSM2400174;GSM2400175	0.89491	0.85006	0.886481	0.199714
MCF7	MAX	GSM1010863	GSM1255282	GSM2400174;GSM2400175	0.851295	0.789269	0.834799	0.593303
HCT116	EP300	GSM1240110	GSM1224668	GSM6725844;GSM6725845;GSM6725846	0.577706	0.352023	0.630518	0.241721
HCT116	REST	GSM1010869	GSM1224668	GSM6725844;GSM6725845;GSM6725846	0.629924	0.62623	0.606681	0.241252
HCT116	CEBPB	GSM1010852	GSM1224668	GSM6725844;GSM6725845;GSM6725846	0.786248	0.436058	0.718282	0.583686
HCT116	RAD21	GSM1010848	GSM1224668	GSM6725844;GSM6725845;GSM6725846	0.882197	0.828312	0.88353	0.604155
HCT116	MAX	GSM1010904	GSM1224668	GSM6725844;GSM6725845;GSM6725846	0.890097	0.823452	0.88236	0.675549
HCT116	ELF1	GSM1010765	GSM1224668	GSM6725844;GSM6725845;GSM6725846	0.856962	0.804331	0.854428	0.672781
HCT116	SIN3A	GSM1010905	GSM1224668	GSM6725844;GSM6725845;GSM6725846	0.814441	0.71986	0.829196	0.662105
HeLaS3	JUND	GSM935328	GSM736564	GSM2308420;GSM2308421	0.829509	0.611217	0.821268	0.593707
HeLaS3	CEBPB	GSM935553	GSM736564	GSM2308420;GSM2308421	0.830442	0.670287	0.825284	0.563585
HeLaS3	RAD21	GSM935571	GSM736564	GSM2308420;GSM2308421	0.863459	0.787543	0.873813	0.539373
HeLaS3	MAX	GSM935405	GSM736564	GSM2308420;GSM2308421	0.882366	0.813774	0.86636	0.705677
HeLaS3	SMC3	GSM935384	GSM736564	GSM2308420;GSM2308421	0.85232	0.752602	0.862769	0.593152
IMR90	EP300	GSM1442789	GSM723024	GSM2400222;GSM2400223	0.632872	0.586161	0.690303	0.657109
A549	EP300	ENCSR686BQM_2	GSM1014517	GSM2421764;GSM2421765;GSM2421766;GSM2421767	0.618649	0.411778	0.640853	0.225885
A549	JUND	GSM1010723	GSM1014517	GSM2421764;GSM2421765;GSM2421766;GSM2421767	0.769909	0.679602	0.783103	0.732503
A549	GABPA	GSM1010833	GSM1014517	GSM2421764;GSM2421765;GSM2421766;GSM2421767	0.811564	0.703182	0.789973	0.623483
A549	YY1	GSM1010794	GSM1014517	GSM2421764;GSM2421765;GSM2421766;GSM2421767	0.825278	0.775775	0.813211	0.627707
A549	MAX	GSM1010728	GSM1014517	GSM2421764;GSM2421765;GSM2421766;GSM2421767	0.862076	0.800238	0.875017	0.782626
A549	ELF1	GSM1010790	GSM1014517	GSM2421764;GSM2421765;GSM2421766;GSM2421767	0.810933	0.735813	0.801827	0.595255
A549	TAF1	GSM1010812	GSM1014517	GSM2421764;GSM2421765;GSM2421766;GSM2421767	0.85744	0.867089	0.862296	0.603733
H9	EP300	GSM602291	GSM878613	GSM7916356;GSM7916357	0.743034	0.227696	0.746707	0.61072
HL60	CEBPB	GSM2871156	GSM736626	GSM6778353;GSM6778354;GSM6778355	0.397077	0.273918	0.391285	0.0790716
SKNMC	EP300	GSM1517552	GSM736522	GSM2436702;GSM2436703	0.0695234	0.0748786	0.121128	0.186979
SKNMC	GABPA	GSM1517550	GSM736522	GSM2436702;GSM2436703	0.697894	0.567673	0.665127	0.300561
SKNMC	ELF1	GSM1517551	GSM736522	GSM2436702;GSM2436703	0.602936	0.497982	0.573783	0.209297
HT29	JUND	GSM2042914	GSM2224590	GSM7437414;GSM7437415;GSM7437416	0.762765	0.527718	0.739992	0.311665
K562	BRD4	GSM2635249	GSM623516	GSM2343835;GSM2343836	0.659145	0.705824	0.662281	0.359063
K562	TCF7L2	ENCSR888XZK_1	GSM623516	GSM2343835;GSM2343836	0.233064	0.222985	0.204463	0.0515635
MCF7	BRD4	GSM1348518	GSM1255282	GSM2400174;GSM2400175	0.162561	0.373146	0.276215	0.240586
MCF7	MYC	GSM822301	GSM1255282	GSM2400174;GSM2400175	0.541058	0.482264	0.539748	0.511004
MCF7	TCF7L2	GSM816438	GSM1255282	GSM2400174;GSM2400175	0.591511	0.327307	0.623853	0.114415
MCF7	TEAD4	GSM1010860	GSM1255282	GSM2400174;GSM2400175	0.649185	0.408652	0.631054	0.282645
MCF7	ZNF143	GSM2024873	GSM1255282	GSM2400174;GSM2400175	0.576848	0.509315	0.591425	0.510663
MCF7	TP53	GSM2296274	GSM1255282	GSM2400174;GSM2400175	0.00696067	0.00947606	0.0452543	0.00305419
MCF7	RUNX1	GSM1942113	GSM1255282	GSM2400174;GSM2400175	0.346599	0.146033	0.310834	0.112315
MCF7	NR3C1	GSM1858617	GSM1255282	GSM2400174;GSM2400175	0.140966	0.0491587	0.116627	0.285703
MCF7	CHD1	ENCSR360JOC_2	GSM1255282	GSM2400174;GSM2400175	0.685457	0.60382	0.681935	0.512988
HepG2	MYC	GSM822291	GSM748509	GSM2072617;GSM2072618	0.784735	0.663415	0.788963	0.589389
HepG2	MED1	GSM2040025	GSM748509	GSM2072617;GSM2072618	0.645979	0.401576	0.587943	0.16386
HepG2	SRF	GSM803502	GSM748509	GSM2072617;GSM2072618	0.684459	0.633074	0.652635	0.39439
GM12878	BRD4	GSM1536175	GSM489278	GSM2072350;GSM2072351	0.260896	0.257664	0.282601	0.0959477
GM12878	ZNF143	GSM935613	GSM489278	GSM2072350;GSM2072351	0.695691	0.652409	0.743715	0.460328
GM12878	CHD1	GSM935301	GSM489278	GSM2072350;GSM2072351	0.57422	0.608009	0.511042	0.305968
HCT116	BRD4	GSM2058664	GSM1224668	GSM6725844;GSM6725845;GSM6725846	0.50735	0.408712	0.510931	0.356108
HCT116	TCF7L2	GSM782123	GSM1224668	GSM6725844;GSM6725845;GSM6725846	0.736797	0.674152	0.755849	0.614874
HeLaS3	TCF7L2	GSM935625	GSM736564	GSM2308420;GSM2308421	0.672625	0.53303	0.660753	0.601694
IMR90	BRD4	GSM2098180	GSM723024	GSM2400222;GSM2400223	0.706944	0.471495	0.739503	0.662492
A549	MYC	GSM1003607	GSM1014517	GSM2421764;GSM2421765;GSM2421766;GSM2421767	0.644204	0.743697	0.749465	0.59973
A549	TEAD4	GSM1010868	GSM1014517	GSM2421764;GSM2421765;GSM2421766;GSM2421767	0.647519	0.557102	0.676128	0.428427
A549	NIPBL	GSM2040036	GSM1014517	GSM2421764;GSM2421765;GSM2421766;GSM2421767	0.381114	0.198936	0.440095	0.185746
A549	CREB1	GSM1010726	GSM1014517	GSM2421764;GSM2421765;GSM2421766;GSM2421767	0.755389	0.641571	0.758329	0.579913
H9	TEAD4	GSM1266815	GSM878613	GSM7916356;GSM7916357	0.214209	0.0172527	0.231724	0.0263415
BJ	MYC	GSM1000576	ENCSR548MMD_2	GSM7681715;GSM7681716;GSM7681717	0.458783	0.32354	0.468088	0.270317
BJ	TP53	GSM1348339	ENCSR548MMD_2	GSM7681715;GSM7681716;GSM7681717	0.0763986	0.00982462	0.192706	0.00215688
BJ	FOXA2	GSM2401446	ENCSR548MMD_2	GSM7681715;GSM7681716;GSM7681717	0.0373998	0.0336643	0.0390984	0.0199349
HL60	RUNX1	GSM2871154	GSM736626	GSM6778353;GSM6778354;GSM6778355	0.54878	0.607147	0.570908	0.129129
A673	SRF	GSM2436679	ENCSR346JWH_2	GSM3897561;GSM3897562;GSM3897563	0.664867	0.582909	0.647948	0.37577
LoVo	CTCF	GSM1208603	GSM2224597	GSM7744850;GSM7744851;GSM7744852	0.865772	0.814164	0.856224	0.2322
LoVo	EP300	GSM1208613	GSM2224597	GSM7744850;GSM7744851;GSM7744852	0.225438	0.0524203	0.251205	0.124387
LoVo	REST	GSM1208790	GSM2224597	GSM7744850;GSM7744851;GSM7744852	0.490485	0.498332	0.458981	0.0537404
LoVo	JUND	GSM1208763	GSM2224597	GSM7744850;GSM7744851;GSM7744852	0.795216	0.58859	0.791133	0.688649
LoVo	CEBPB	GSM1208598	GSM2224597	GSM7744850;GSM7744851;GSM7744852	0.529397	0.389744	0.521698	0.223754
LoVo	RAD21	GSM1208668	GSM2224597	GSM7744850;GSM7744851;GSM7744852	0.896248	0.791614	0.885433	0.554117
LoVo	YY1	GSM1208699	GSM2224597	GSM7744850;GSM7744851;GSM7744852	0.62472	0.63626	0.552184	0.0955129
LoVo	ELF1	GSM1208610	GSM2224597	GSM7744850;GSM7744851;GSM7744852	0.272795	0.329728	0.274101	0.0424551
LoVo	SMC3	GSM1208679	GSM2224597	GSM7744850;GSM7744851;GSM7744852	0.888043	0.806244	0.873823	0.551291
LoVo	MAFK	GSM1239594	GSM2224597	GSM7744850;GSM7744851;GSM7744852	0.290781	0.28165	0.292444	0.113712
LoVo	EZH2	GSM1208741	GSM2224597	GSM7744850;GSM7744851;GSM7744852	0.0592096	0.046203	0.0382707	0.0069589
LNCaP	CTCF	GSM947528	GSM1255270	GSM7089301;GSM7089302;GSM7089303;GSM7089304	0.923397	0.868688	0.914346	0.159226
T47D	CTCF	GSM803348	GSM1014536	GSM6198448;GSM6198449;GSM6198450	0.878233	0.831294	0.874832	0.218812
T47D	EP300	GSM1669024	GSM1014536	GSM6198448;GSM6198449;GSM6198450	0.368862	0.0813434	0.370103	0.149004
T47D	JUND	GSM1010718	GSM1014536	GSM6198448;GSM6198449;GSM6198450	0.25168	0.102131	0.222348	0.0828661
Kasumi1	EP300	GSM1534444	GSM722713	GSM3165589;GSM3165590	0.43371	0.273732	0.480701	0.54636
Jurkat	CTCF	GSM1689152	GSM736501	GSM8187448;GSM8187449	0.888423	0.841405	0.879762	0.323982
Jurkat	REST	GSM1290160	GSM736501	GSM8187448;GSM8187449	0.351486	0.808277	0.256756	0.004245
Jurkat	GABPA	GSM1193662	GSM736501	GSM8187448;GSM8187449	0.767668	0.533099	0.749089	0.655196
Jurkat	YY1	GSM2773998	GSM736501	GSM8187448;GSM8187449	0.390633	0.45486	0.374576	0.0368361
NB4	CTCF	GSM1022643	GSM1014513	GSM6594364;GSM6594365	0.93249	0.919759	0.924881	0.179441
NB4	EP300	GSM749524	GSM1014513	GSM6594364;GSM6594365	0.640636	0.296251	0.619412	0.328292
NB4	MAX	GSM935644	GSM1014513	GSM6594364;GSM6594365	0.803458	0.670885	0.784456	0.634486
NHEK	CTCF	GSM646454	GSM736545	GSM8146057;GSM8146058;GSM8146059	0.906226	0.889396	0.904254	0.129468
NHEK	EZH2	GSM1003489	GSM736545	GSM8146057;GSM8146058;GSM8146059	0.0649784	0.191871	0.170079	0.00913312
PANC1	CTCF	GSM1684573	GSM736519	GSM2453359;GSM2453360	0.789781	0.782154	0.820566	0.16846
PANC1	REST	GSM1010859	GSM736519	GSM2453359;GSM2453360	0.721111	0.580404	0.730158	0.127763
PANC1	SIN3A	GSM1010785	GSM736519	GSM2453359;GSM2453360	0.826421	0.811718	0.840788	0.458413
BE2C	CTCF	GSM1022650	GSM736622	GSM2453355;GSM2453356	0.923345	0.887605	0.921346	0.211133
GP5d	CTCF	GSM1240813	GSM2224589	GSM6841203;GSM6841204;GSM6841205	0.827137	0.841149	0.844281	0.0767895
GP5d	REST	GSM1240824	GSM2224589	GSM6841203;GSM6841204;GSM6841205	0.640516	0.71343	0.776277	0.00385989
GP5d	JUND	GSM1240819	GSM2224589	GSM6841203;GSM6841204;GSM6841205	0.308068	0.250633	0.324189	0.0246251
GP5d	RAD21	GSM1240823	GSM2224589	GSM6841203;GSM6841204;GSM6841205	0.80236	0.771953	0.800114	0.119665
GP5d	SMC3	GSM1240826	GSM2224589	GSM6841203;GSM6841204;GSM6841205	0.81779	0.791321	0.81955	0.13793
OCILy7	MAFK	GSM1159670	ENCSR489NAM_2	GSM7789563;GSM7789564	0.312301	0.303737	0.356769	0.215935
OCILy7	EZH2	GSM1129358	ENCSR489NAM_2	GSM7789563;GSM7789564	0.053259	0.104806	0.032699	0.00260195

## Sheet: Figure S5A
Table S2(5). Data used in Figure S5A.
Cell type	Regulator	Accession
GM12878	ETS1	GSM803510
GM12878	BCL11A	GSM803388
GM12878	EBF1	GSM935375
GM12878	MEF2A	GSM803511
GM12878	MEF2C	GSM803420
GM12878	PAX5	GSM803362
GM12878	POU2F2	GSM803534
GM12878	TBX21	ENCSR739IHN_1
