# Supplementary material for: ChromBERT: A foundation model for learning interpretable representations for context-specific transcriptional regulatory networks
Source: Cell Genom. 2026 Jan 26;6(4):101130. doi: 10.1016/j.xgen.2025.101130 (PMC13069865; doi:10.1016/j.xgen.2025.101130)
Supplement: Table S3. Hyperparameters used for fine-tuning, related to Figures 2 and 3 [file mmc4.xlsx]

## Sheet: ChromBERT
Table S3(1). Hyperparameters used for fine-tuning (ChromBERT).
Task	Prompt usage	Frozen layers	Decoder	Loss function	Batch size	Accumulation gradient (step)	Number of epochs	Maximum learning rate (linear scheduler with warmup, warmup ratio = 0.1)	Dataset split strategy
Cistrome imputation with cell type-specific prompt	DNase-seq	1-8	MLP	Focal loss (α = -1, γ = 2)	2048	32768	3	1e-4	split by cell-type:regulator pairs (train:valid:test = 388:42:80)
Cistrome imputation with cell type-specific prompt	RNA-seq	1-8	MLP	Cross entropy Loss	2048	32768	3	1e-4	split by cell-type:regulator pairs (train:valid:test = 519:49:115)
Classification of causal eQTLs vs. non-causal eQTLs	DNA sequence	1-6	Convolution + MLP	Cross entropy Loss	2	32	5	5e-5	split by sample, 10 iterations of stochastic cross validation (train:test = 6:4)
Prediction of STARR-seq signals	/	1-6	Convolution + MLP	RMSE	16	2	20	1e-4	split by sample (train:valid:test = 8:1:1)
Classification of EZH2’s classical sites vs. non-classical sites	/	1-6	Convolution + MLP	Cross entropy Loss	4	64	10	3e-4	split by sample (train:valid:test = 8:1:1)
Prediction of transcriptome changes (transdifferentiation)	/	1-6	Convolution + MLP + Max pooling	RMSE	2	64	10	1e-4	split by sample (train:valid:test = 8:1:1)
Prediction of transcriptome changes (cellular heterogeneity)	/	1-6	Convolution + MLP + Max pooling	RMSE	2	64	20	1e-4	split by sample (train:valid:test = 8:1:1)
Prediction of genome-wide chromatin accessibility changes	/	1-6	Convolution + MLP	RMSE	8	128	10	1e-4	split by sample (train:valid:test = 8:1:1)

## Sheet: Enformer
Table S3(2). Hyperparameters used for fine-tuning (Enformer).
Task type	Criterion	Parameters used in random forest
Classification task	gini index	max_features=log2, random_state=42
Regression task	squared error	max_features=log2, random_state=42

## Sheet: DNABERT-2
Table S3(3). Hyperparameters used for fine-tuning (DNABERT-2).
Task	Model max length	Frozen layers	Loss function	Batch size	Accumulation gradient (step)	Number of epochs	Maximum learning rate
Classification of causal eQTLs vs. non-causal eQTLs	None	All (only tune the added MLP decoder)	Cross entropy loss	2	32	5	5e-5
Prediction of transcriptome changes	256	None	MSE loss	8	4	10	3e-5
Prediction of genome-wide chromatin accessibility changes	256	None	Cross entropy loss	8	4	10	3e-5

## Sheet: CNN_HiC_imputation
Table S3(4). Hyperparameters used in the CNN for HiC imputation.
Task	Number of CNN layers	Filter size	Loss function	Batch size	Accumulation gradient (step)	Number of epochs	Maximum learning rate
HiC-imputation	2	13	MSE	8	1	100	0.0001
