# Supplementary material for: ChromBERT: A foundation model for learning interpretable representations for context-specific transcriptional regulatory networks
Source: Cell Genom. 2026 Jan 26;6(4):101130. doi: 10.1016/j.xgen.2025.101130 (PMC13069865; doi:10.1016/j.xgen.2025.101130)
Supplement: Table S4. Runtime comparisons of different models, related to Figures 3 and 4 [file mmc5.xlsx]

## Sheet: Sheet1
Table S4. Running times for fine-tuning different tasks and different models
Task	ChromBERT	DNABERT-2
Classification of causal eQTLs vs. non-causal eQTLs	1-3 min/epoch on 1 × A100; 3-5 epochs; 10 iterations	0.2-0.5 min/epoch on 1 × A100; 3-5 epochs; 10 iterations
Prediction of STARR-seq signals	～30 min/epoch on 1 × A100; 10 epochs	～5 min/epoch on 1 × A100; 4 epochs
Classification of EZH2’s classical sites vs. non-classical sites	～4 min/epoch on 2 × A100; 8 epochs	～1 min/epoch on 1 × A100; 10 epochs
Prediction of transcriptome changes (transdifferentiation)	～1.5 h/epoch on 2 × A100; 8-12 epochs	～0.36 h/epoch on 1 × A100; 3-5 epochs
Prediction of transcriptome changes (cellular heterogeneity)	～1.5 h/epoch on 2 × A100; 8-12 epochs	～0.36 h/epoch on 1 × A100; 3-5 epochs
Prediction of genome-wide chromatin accessibility changes	～3.5 h/epoch on 2 × A100; 5-10 epochs	～0.66 h/epoch on 1 × A100; 6-10 epochs
